# Supplementary material for: Long-Term Warming Alters Carbohydrate Degradation Potential in Temperate Forest Soils
Source: Appl Environ Microbiol. 2016 Oct 27;82(22):6518–30. doi: 10.1128/AEM.02012-16 (PMC5086546; doi:10.1128/AEM.02012-16)
Supplement: Supplemental material [file AEM.02012-16_zam999117506sd2.xlsx]

## Sheet: isolate_collection_data
isolate	16S rRNA Sequence	Phylum	Class	Soil Horizon	Warming Treatment	soil collection date	media	atmosphere	pretreatment
19-YEA-23	CGCCCCGCAAGGGGAGCGGCAGACGGGTGAGTAACGCGTGGGAATCTACCATTTGCTACGGAACAACAGTTGGAAACGACTGCTAATACCGTATGTGCCCTTCGGGGGAAAGATTTATCGGCAAATGATGAGCCCGCGTTGGATTAGCTAGTTGGTGGGGTAAAGGCCTACCAAGGCGACGATCCATAGCTGGTCTGAGAGGATGATCAGCCACACTGGGACTGAGACACGGCCCAGACTCCTACGGGAGGCAGCAGTGGGGAATATTGGACAATGGGCGCAAGCCTGATCCAGCCATGCCGCGTGAGTGATGAAGGCCCTAGGGTTGTAAAGCTCTTTCACCGGTGAAGATAATGACGGTAACCGGAGAAGAAGCCCCGGCTAACTTCGTGCCAGCAG…	Proteobacteria	Alphaproteobacteria	surface	warm	10.23.13	Bandounas lignin	aerobic	baited with lignin BioSep beads in field for 3 months
19-YEA-44	GTGGCGAGTGGCGAACGGGTGAGTAATACATCGGAACGTGTCCTGTAGTGGGGGATAGCCCGGCGAAAGCCGGATTAATACCGCATACGCTCTACGGAGGAAAGGGGGGGATCTTAGGACCTCTCGCTACAGGGGCGGCCGATGGCAGATTAGCTAGTTGGTGGGGTAAAGGCCTACCAAGGCGACGATCTGTAGCTGGTCTGAGAGGACGACCAGCCACACTGGGACTGAGACACGGCCCAGACTCCTACGGGAGGCAGCAGTGGGGAATTTTGGACAATGGGCGCAAGCCTGATCCAGCAATGCCGCGTGTGTGAAGAAGGCCTTCGGGTTGTAAAGCACTTTTGTCCGGAAAGAAAACCTCTGGGTTAATACCCCGGGGGGATGACGGTACCGGAA…	Proteobacteria	Betaproteobacteria	surface	warm	10.23.13	Bandounas lignin	aerobic	baited with lignin BioSep beads in field for 3 months
19-YEA-45	GTCCGCTAAGACAGATGTGAAATCCCCGGGCTTAACCTGGGAACTGCATTTGTGACTGGCGGGCTAGAGTATGGCAGAGGGGGGTAGAATTCCACGTGTAGCAGTGAAATGCGTAGAGATGTGGAGGAATACCGATGGCGAAGGCAGCCCCCTGGGCCAATACTGACGCTCATGCACGAAAGCGTGGGGAGCAAACAGGATTAGATACCCTGGTAGTCCACGCCCTAAACGATGTCAACTAGTTGTTGGGGATTCATTTCCTTAGTAACGTAGCTAACGCGTGAAGTTGACCGCCTGGGGAGTACGGTCGCAAGATTAAAACTCAAAGGAATTGACGGGGACCCGCACAAGCGGTGGATGATGTGGATTAATTCGATGCAACGCGAAAAACCTTACCTA…	Proteobacteria	Betaproteobacteria	surface	warm	10.23.13	Bandounas lignin	aerobic	baited with lignin BioSep beads in field for 3 months
24-YEA-10	GAGGGTGCGAGCGTTAATCGGATTTACTGGGCGTAAAGCGTGCGTAGGCGGCTGATTAAGTCGGATGTGAAATCCCTGAGCTTAACTTAGGAATTGCATTCGATACTGGTCAGCTAGAGTATGGGAGAGGATGGTAGAATTCCAGGTGTAGCGGTGAAATGCGTAGAGATCTGGAGGAATACCCGATGGCGAAGGCAGCCATCTGGCCTAATACTGACGCTGAGGGTACGAAAGCATGGGGGAGCAAACAGGATTAGATACCCTGGTAGTCCATGCCGTAAACGATGTCTACTAGCCGTTGGGGCCTTTGAGGCTTTAGTGGCGCAGCTAACGCGATAAGTAGACCGCCTGGGGAGTACGGTCGCAAGACTAAAACTCAAATGAATTGACGGGGGCCCG…	Proteobacteria	Gammaproteobacteria	subsurface	control	10.23.13	Bandounas lignin	aerobic	baited with lignin BioSep beads in field for 3 months
24-YEA-14	TACGGGCAGACTTGAGTACTGCAGGGGAGACTGGAATTCCTGGTGTAGCGGTGAAATGCGCAGATATCAGGAGGAACACCGGTGGCGAAGGCGGGTCTCTGGGCAGTAACTGACGCTGAGGAACGAAAGCGTGGGTAGCGAACAGGATTAGATACCCTGGTAGTCCACGCCGTAAACGGTGGGCGCTAGGTGTGGGTTCCTTCCACGGAATCCGTGCCGTAGCTAACGCATTAAGCGCCCCGCCTGGGGAGTACGGCCGCAAGGCTAAAACTCAAAGGAATTGACGGGGGCCCGCACAAGCGGCGGAGCATGTGGATTAATTCGATGCAACGCGAAGAACCTTACCTGGGTTTGACATATACCGGAAAGCTGCAGAGATGTGGCCCCCCTTGTGGTCGG…	Actinobacteria	Actinobacteria	subsurface	control	10.23.13	Bandounas lignin	aerobic	baited with lignin BioSep beads in field for 3 months
24-YEA-27	GAAAGTCAGAGGTGAAATCCCAGGGCTCAACCCTGGAACTGCCTTTGAAACTCCTGATCTTGAGTTCGAGAGAGGTGAGTGGAATTCCGAGTGTAGAGGTGAAATTCGTAGATATTCGGAGGAACACCAGTGGCGAAGGCGGCTCACTGGCTCGATACTGACGCTGAGGTGCGAAAGCGTGGGGAGCAAACAGGATTAGATACCCTGGTAGTCCACGCCGTAAACGATGAATGCCAGACGTCGGCAAGCATGCTTGTCGGTGTCACACCTAACGGATTAAGCATTCCGCCTGGGGAGTACGGTCGCAAGATTAAAACTCAAAGGAATTGACGGGGGCCCGCACAAGCGGTGGAGCATGTGGTTTAATTCGAAGCAACGCGCAGAACCTTACCAACCCTT…	Proteobacteria	Alphaproteobacteria	subsurface	control	10.23.13	Bandounas lignin	aerobic	baited with lignin BioSep beads in field for 3 months
24-YEA-28	GCGGCGGACGGGTGAGTAACGCGTGGGAACGTACCCTTTGCTACGGAATAGTCTCGGGAAACTGGGGGTAATACCGTATAAGCTCTTCGGAGGAAAGATTTATCGGCAAAGGATCGGCCCGCGTTGGATTAGCTAGTTGGTGAGGTAATGGCTCACCAAGGCGACGATCCATAGCTGGTTTGAGAGGATGACCAGCCACACTGGGACTGAGACACGGCCCAGACTCCTACGGGAGGCAGCAGTGGGGAATCTTAGACAATGGGCGCAAGCCTGATCTAGCCATGCCGCGTGAGCGATGAAGGCCTTAGGGTTGTAAAGCTCTTTCGCTGGGGAAGATAATGACTGTACCCAGTAAAGAAGCCCCGGCTAACTCCGTGCCAGCAGCCGCGGTAATACGGA…	Proteobacteria	Alphaproteobacteria	subsurface	control	10.23.13	Bandounas lignin	aerobic	baited with lignin BioSep beads in field for 3 months
24-YEA-50	TGGCGAACGGGTGAGTAATACATCGGAACGTGCCCAGTCGTGGGGGATAACTACTCGAAAGAGTAGCTAATACCGCATACGATCTGAGGATGAAAGCGGGGGACCTTCGGGCCTCGCGCGATTGGAGCGGCCGATGGCAGATTAGGTAGTTGGTGGGATAAAAGCTTACCAAGCCGACGATCTGTAGCTGGTCTGAGAGGACGACCAGCCACACTGGGACTGAGACACGGCCCAGACTCCTACGGGAGGCAGCAGTGGGGAATTTTGGACAATGGGCGAAAGCCTGATCCAGCAATGCCGCGTGCAGGATGAAGGCCTTCGGGTTGTAAACTGCTTTTGTACGGAACGAAAAAGCTTCTCCTAATACGAGAGGCCCATGACGGTACCGTAAGAATAAGC…	Proteobacteria	Betaproteobacteria	subsurface	control	10.23.13	Bandounas lignin	aerobic	baited with lignin BioSep beads in field for 3 months
24-YEA-8	AGTCGAGCGAGACCTTCGGGTCTAGCGGCGGACGGGTGAGTAACACGTGGGAACGTACCCTTTGCTACGGAATAGCCTCGGGAAACTGGGAGTAATACCGTATGTGCCCTTCGGGGGAAAGATTTATCGGCAAAGGATCGGCCCGCGTTGGATTAGCTAGTTGGTGAGGTAATGGCTCACCAAGGCGACGATCCATAGCTGGTTTGAGAGGATGACCAGCCACACTGGGACTGAGACACGGCCCAGACTCCTACGGGAGGCAGCAGTGGGGAATCTTAGACAATGGGCGCAAGCCTGATCTAGCCATGCCGCGTGAGCGATGAAGGCCTTAGGGTTGTAAAGCTCTTTCGCTGGGGAAGATAATGACTGTACCCAGTAAAGAAGCCCCGGCTAACTCCG…	Proteobacteria	Alphaproteobacteria	subsurface	control	10.23.13	Bandounas lignin	aerobic	baited with lignin BioSep beads in field for 3 months
24-YEA-9	CTTTCGGGGTACACGAGCGGCGAACGGGTGAGTAACACGTGGGTGATCTGCCCTGCACTTCGGGATAAGCCTGGGAAACTGGGTCTAATACCGGATATGACCTCCGATCGCATGGTTGGTGGTGGAAAGATTTATCGGTGCAGGATGGGCCCGCGGCCTATCAGCTTGTTGGTGGGGTAATGGCCTACCAAGGCGACGACGGGTAGCCGACCTGAGAGGGTGACCGGCCACACTGGGACTGAGACACGGCCCAGACTCCTACGGGAGGCAGCAGTGGGGAATATTGCACAATGGGCGAAAGCCTGATGCAGCGACGCCGCGTGAGGGATGACGGCCTTCGGGTTGTAAACCTCTTTCAGCAGGGACGAAGCGCAAGTGACGGTACCTGCAGAAGAAGCA…	Actinobacteria	Actinobacteria	subsurface	control	10.23.13	Bandounas lignin	aerobic	baited with lignin BioSep beads in field for 3 months
27-YEA-15	CTTGCTCCCTGAGATTAGCGGCGGACGGGTGAGTAACACGTGGGCAACCTGCCTATAAGACTGGGATAACTTCGGGAAACCGGAGCTAATACCGGATACGTTCTTTTCTCGCATGAGAGAAGATGGAAAGACGGTTTACGCTGTCACTTATAGATGGGCCCGCGGCGCATTAGCTAGTTGGTGAGGTAATGGCTCACCAAGGCGACGATGCGTAGCCGACCTGAGAGGGTGATCGGCCACACTGGGACTGAGACACGGCCCAGACTCCTACGGGAGGCAGCAGTAGGGAATCTTCCGCAATGGACGAAAGTCTGACGGAGCAACGCCGCGTGAACGAAGAAGGCCTTCGGGTCGTAAAGTTCTGTTGTTAGGGAAGAACAAGTACCAGAGTAACTGCTG…	Actinobacteria	Actinobacteria	surface	control	10.23.13	Bandounas lignin	aerobic	baited with lignin BioSep beads in field for 3 months
27-YEA-18	TGCGCAGGCGGTTATGTAAGACAGTTGTGAAATCCCCGGGCTCAACCTGGGAACTGCATCTGTGACTGCATAGCTAGAGTACGGTAGAGGGGGATGGAATTCCGCGTGTAGCAGTGAAATGCGTAGATATGCGGAGGAACACCGATGGCGAAGGCAATCCCCTGGACCTGTACTGACGCTCATGCACGAAAGCGTGGGGAGCAAACAGGATTAGATACCCTGGTAGTCCACGCCCTAAACGATGTCAACTGGTTGTTGGGAATTCACTTTCTCAGTAACGAAGCTAACGCGTGAAGTTGACCGCCTGGGGAGTACGGCCGCAAGGTTGAAACTCAAAGGAATTGACGGGGACCCGCACAAGCGGTGGATGATGTGGTTTAATTCGATGCAACGCGAAAA…	Proteobacteria	Betaproteobacteria	surface	control	10.23.13	Bandounas lignin	aerobic	baited with lignin BioSep beads in field for 3 months
27-YEA-19	TTAGTGGCGGACGGGTGAGTAACACGTGGGAACGTGCCTTTAGGTTCGGAATAACTCAGGGAAACTTGTGCTAATACCGAATGTGCCCTTCGGGGGAAAGATTTATCGCCTTTAGAGCGGCCCGCGTCTGATTAGCTAGTTGGTGAGGTAAAGGCTCACCAAGGCGACGATCAGTAGCTGGTCTGAGAGGATGATCAGCCACATTGGGACTGAGACACGGCCCAAACTCCTACGGGAGGCAGCAGTGGGGAATCTTGCGCAATGGGCGAAAGCCTGACGCAGCCATGCCGCGTGAATGATGAAGGTCTTAGGATTGTAAAATTCTTTCACCGGGGACGATAATGACGGTACCCGGAGAAGAAGCCCCGGCTAACTTCGTGCCAGCAGCCGCGGTAATAC…	Proteobacteria	Alphaproteobacteria	surface	control	10.23.13	Bandounas lignin	aerobic	baited with lignin BioSep beads in field for 3 months
27-YEA-5	TCCCAGGGCTCAACCCTGGAACTGCCTTTGAAACTCCTGATCTTGAGTTCGAGAGAGGTGAGTGGAATTCCGAGTGTAGAGGTGAAATTCGTAGATATTCGGAGGAACACCAGTGGCGAAGGCGGCTCACTGGCTCGATACTGACGCTGAGGTGCGAAAGCGTGGGGAGCAAACAGGATTAGATACCCTGGTAGTCCACGCCGTAAACGATGAATGCCAGACGTCGGCAAGCATGCTTGTCGGTGTCACACCTAACGGATTAAGCATTCCGCCTGGGGAGTACGGTCGCAAGATTAAAACTCAAAGGAATTGACGGGGGCCCGCACAAGCGGTGGAGCATGTGGTTTAATTCGAAGCAACGCGCAGAACCTTACCAACCCTTGACATGTGTATCGCGGT…	Proteobacteria	Alphaproteobacteria	surface	control	10.23.13	Bandounas lignin	aerobic	baited with lignin BioSep beads in field for 3 months
27-YEA-55	ATCCTGGCGGCGAGTGGCGAACGGGTGAGTAATACATCGGAACGTGCCCAATCGTGGGGGATAACGCAGCGAAAGCTGTGCTAATACCGCATACGATCTACGGATGAAAGCAGGGGATCGCAAGACCTTGCGCGAATGGAGCGGCCGATGGCAGATTAGGTAGTTGGTGAGGTAAAGGCTCACCAAGCCTTCGATCTGTAGCTGGTCTGAGAGGACGACCAGCCACACTGGGACTGAGACACGGCCCAGACTCCTACGGGAGGCAGCAGTGGGGAATTTTGGACAATGGGCGCAAGCCTGATCCAGCCATGCCGCGTGCAGGATGAAGGCCTTCGGGTTGTAAACTGCTTTTGTACGGAACGAAACGGCCTTTTCTAATAAAGAGGGCTAATGACGGTA…	Proteobacteria	Betaproteobacteria	surface	control	10.23.13	Bandounas lignin	aerobic	baited with lignin BioSep beads in field for 3 months
27-YEA-6	CTTTCGGGGTACACGAGCGGCGAACGGGTGAGTAACACGTGGGTGATCTGCCCTGCACTTCGGGATAAGCCTGGGAAACTGGGTCTAATACCGGATATGACCTCCTATCGCATGGTGGGTGGTGGAAAGATTTATCGGTGCAGGATGGGCCCGCGGCCTATCAGCTTGTTGGTGGGGTAATGGCCTACCAAGGCGACGACGGGTAGCCGACCTGAGAGGGTGACCGGCCACACTGGGACTGAGACACGGCCCAGACTCCTACGGGAGGCAGCAGTGGGGAATATTGCACAATGGGCGAAAGCCTGATGCAGCGACGCCGCGTGAGGGATGACGGCCTTCGGGTTGTAAACCTCTTTCAGCAGGGACGAAGCGCAAGTGACGGTACCTGCAGAAGAAGCA…	Actinobacteria	Actinobacteria	surface	control	10.23.13	Bandounas lignin	aerobic	baited with lignin BioSep beads in field for 3 months
27-YEA-7	TTAGTGGCGGACGGGTGAGTAACACGTGGGAACGTGCCTTTAGGTTCGGAATAACTCAGGGAAACTTGTGCTAATACCGAATGTGCCCTTCGGGGGAAAGATTTATCGCCTTTAGAGCGGCCCGCGTCTGATTAGCTAGTTGGTGAGGTAAAGGCTCACCAAGGCGACGATCAGTAGCTGGTCTGAGAGGATGATCAGCCACATTGGGACTGAGACACGGCCCAAACTCCTACGGGAGGCAGCAGTGGGGAATCTTGCGCAATGGGCGAAAGCCTGACGCAGCCATGCCGCGTGAATGATGAAGGTCTTAGGATTGTAAAATTCTTTCACCGGGGACGATAATGACGGGTACCCGGAGAAGAAGCCCCGGCTAACTTCGTGCCAGCAGCCGCGGTAATA…	Proteobacteria	Alphaproteobacteria	surface	control	10.23.13	Bandounas lignin	aerobic	baited with lignin BioSep beads in field for 3 months
28-DA-4	TGGCGAACGGGTGAGTAATACATCGGAACGTGCCCAGTCGTGGGGGATAACTACTCGAAAGAGTAGCTAATACCGCATACGATCTGAGGATGAAAGCGGGGGACCTTCGGGCCTCGCGCGATTGGAGCGGCCGATGGCAGATTAGGTAGTTGGTGGGATAAAAGCTTACCAAGCCGACGATCTGTAGCTGGTCTGAGAGGACGACCAGCCACACTGGGACTGAGACACGGCCCAGACTCCTACGGGAGGCAGCAGTGGGGAATTTTGGACAATGGGCGAAAGCCTGATCCAGCAATGCCGCGTGCAGGATGAAGGCCTTCGGGTTGTAAACTGCTTTTGTACGGAACGAAAAAGCTCCTTCTAATACAGGGAGCCCATGACGGTACCGTAAGAATAAGC…	Proteobacteria	Betaproteobacteria	subsurface	warm	10.23.13	Bandounas lignin	aerobic	baited with lignin BioSep beads in field for 3 months
28-YEA-46	GCTGTAGCAATACAGAGTGGCAGACGGGTGAGTAACACGTGGGAATATACCCTTTGGTTCGGAATAACTCAGGGAAACTTGAGCTAATACCGGATAAGCGCGAGAGCGGAAAGATTTATCGCCGAAGGATTAGCCCGCGTCTGATTAGCTAGTTGGTGAGGTAATGGCTCACCAAGGCGACGATCAGTAGCTGGTCTGAGAGGATGACCAGCCACATTGGGACTGAGACACGGCCCAAACTCCTACGGGAGGCAGCAGTGGGGAATATTGGACAATGGGCGCAAGCCTGATCCAGCCATGCCGCGTGAGTGATGACGGCCTTAGGGTTGTAAAGCTCTTTTACCTGGGAAGATAATGACGGTACCAGGAGAATAAGCCCCGGCTAACTTCGTGCCAGCA…	Proteobacteria	Alphaproteobacteria	subsurface	warm	10.23.13	Bandounas lignin	aerobic	baited with lignin BioSep beads in field for 3 months
AB10	TGCAGTCGAACGGCAGCACAGCAGTAGCAATACTGTGGGTGGCGAGTGGCGGACGGGTGAGTAATGCATCGGGATCTACCCAAACGTGGGGGATAACGTAGGGAAACTTACGCTAATACCGCATACGTCCTATGGGAGAAAGCGGGGGACCGAAAGGCCTCGCGCGGTTGGACGAACCGATGTGCGATTAGCTAGTTGGTAGGGTAATGGCCTACCAAGGCGACGATCGCTAGCTGGTCTGAGAGGATGATCAGCCACACTGGAACTGAGACACGGTCCAGACTCCTACGGGAGGCAGCAGTGGGGAATATTGGACAATGGGCGCAAGCCTGATCCAGCAATGCCGCGTGTGTGAAGAAGGCCTTCGGGTTGTAAAGCACTTTTATCAGGAGCGAAATA…	Proteobacteria	Gammaproteobacteria		outside	4.28.14	1% nutrient broth	aerobic	none
AB22.22	ATACGACCTGAGGGTGAAAGTGGGGGACCGCAAGGCCTCATGCTATAGGAGCGGCCGATGTCTGATTAGCTAGTTGGTGGGGTAAAGGCCCACCAAGGCGACGATCAGTAGCTGGTCTGAGAGGACGATCAGCCACACTGGGACTGAGACACGGCCCAGACTCCTACGGGAGGCAGCAGTGGGGAATTTTGGACAATGGGCGAAAGCCTGATCCAGCAATGCCGCGTGTGTGAAGAAGGCCTTCGGGTTGTAAAGCACTTTTGTCCGGAAAGAAATGGCTCTGGTTAATACCTGGGGTCGATGACGGTACCGGAAGAATAAGGACCGGCTAACTACGTGCCAGCAGCCGCGGTAATACGTAGGGTCCAAGCGTTAATCGGAATTACTGGGCGTAAAGCG…	Proteobacteria	Betaproteobacteria	mineral	control	4.28.14	1% nutrient broth	Coy - 5% hydrogen, 5% CO2, 90% nitrogen	none
AB23.6	TACCGCATACGACCTGAGGGTGAAAGTGGGGGACCGCAAGGCCTCATGCTATAGGAGCGGCCGATGTCTGATTAGCTAGTTGGTGGGGTAAAGGCCCACCAAGGCGACGATCAGTAGCTGGTCTGAGAGGACGATCAGCCACACTGGGACTGAGACACGGCCCAGACTCCTACGGGAGGCAGCAGTGGGGAATTTTGGACAATGGGCGAAAGCCTGATCCAGCAATGCCGCGTGTGTGAAGAAGGCCTTCGGGTTGTAAAGCACTTTTGTCCGGAAAGAAATGGCTCTGGTTAATACCTGGGGTCGATGACGGTACCGGAAGAATAAGGACCGGCTAACTACGTGCCAGCAGCCGCGGTAATACGTAGGGTCCAAGCGTTAATCGGAATTACTGGGCGT…	Proteobacteria	Betaproteobacteria	mineral	control	4.28.14	1% nutrient broth	Coy - 5% hydrogen, 5% CO2, 90% nitrogen	none
AB24.4	TAGCTTGCTAGATTGATGGCGAGTGGCGAACGGGTGAGTAATACATCGGAACGTGCCCTGTAGTGGGGGATAACTAGTCGAAAGATTAGCTAATACCGCATACGACCTGAGGGTGAAAGTGGGGGACCGCAAGGCCTCATGCTATAGGAGCGGCCGATGTCTGATTAGCTAGTTGGTGGGGTAAAGGCCCACCAAGGCGACGATCAGTAGCTGGTCTGAGAGGACGATCAGCCACACTGGGACTGAGACACGGCCCAGACTCCTACGGGAGGCAGCAGTGGGGAATTTTGGACAATGGGCGAAAGCCTGATCCAGCAATGCCGCGTGTGTGAAGAAGGCCTTCGGGTTGTAAAGCACTTTTGTCCGGAAAGAAATGGCTCTGGTTAATACCTGGGGTCG…	Proteobacteria	Betaproteobacteria	mineral	control	4.28.14	1% nutrient broth	Coy - 5% hydrogen, 5% CO2, 90% nitrogen	none
AB26.11	TGTGAAGAAGGCCTTCGGGTTGTAAAGCACTTTAAGTTGGGAAGAAAAAACTCGCTCTAACACAGTGAGTCTTGACGGTACCGACAGAATAAGCACCGGCTAACTCTGTGCCAGCAGCCGCGGTAATACAGAGGGTGCAAGCGTTAATCGGATTTACTGGGCGTAAAGCGTGCGTAGGCGGTTCGTTAAGTCGATTGTGAAAGCCCTGGGCTTAACCTGGGAATTGCAGTCGATACTGGCGGACTAGAGAACGGTAGAGGGAGGCGGAACTCCAGGTGTAGCGGTGAAATGCGTAGATATCTGGAAGAACACCGATGGCGAAGGCAACCTCCTGGGCCTGTTCTGACGCTGAGGCACGAAAGCGTGGGTAGCAAACAGGATTAGATACCCTGGTAGTCC…	Proteobacteria	Gammaproteobacteria	mineral	control	4.28.14	1% nutrient broth	aerobic-Coy switch	none
AB35.6	TGCAAGTCGCACGAGAAAGGGTCTTCGGATCTGAGTAAAGTGGCGCACGGGTGAGTAACACGTGACTAATCTACCCTCGAGTGGGGAATAACCTAGGGAAACCTGGGCTAATACCGCATAACACTTACGAGTCAAAGCAGCAATGCGCTTGGGGAGGAGGTCGCGGCAGATTAGCTAGTTGGCGGGGTAATGGCCCACCAAGGCAATGATCTGTATCCGGCCTGAGAGGGCGCACGGACACACTGGAACTGAAACACGGTCCAGACTCCTACGGGAGGCAGCAGTGGGGAATTTTGCGCAATGGGGGAAACCCTGACGCAGCAACGCCGCGTGGAGGATGAAGTCTCTTGGGACGTAAACTCCTTTCGACAGGGAAGATAATGACGGTACCTGTAGAAG…	Acidobacteria	Acidobacteria	mineral	warm	4.28.14	1% nutrient broth	aerobic-Coy switch	none
AB35.8	GGGAGCAATTCCTGGTGGCGAGTGGCGAACGGGTGAGTAATACATCGGAACGTGTCCTGGAGNGGGGGAGAGCCCGGCGAAAGCCGGATTAATACCGCATACGCTCTATGGAGGAAAGCGGGGGATCNTTCGGGACCTCGCGCTCAAGGGGCGGCCGANGGCAGANTAGCTAGTTGGTGGGGTAAAGGCCTACCAAGGCGACGATCTGTAGCTGGTCTGAGAGGACGACCAGCCACACTGGGACTGAGACACGGCCCAGACTCCTACGGGAGGCAGCAGTGGGGAATTTTGGACAATGGGCGCAAGCCTGATCCAGCAATGCCGCGTGTGTGAAGAAGGCCTTCGGGTTGTAAAGCACTTTTGTCCGGAAAGAAAACCTCTGGGTTAATACCCCGGGGG…	Proteobacteria	Betaproteobacteria	mineral	warm	4.28.14	1% nutrient broth	aerobic-Coy switch	none
AB36.14	AGTGGGGGATAACTAGTCGAAAGATTAGCTAATACCGCATACGACCTGAGGGTGAAAGTGGGGGACCGCAAGGCCTCATGCTATAGGAGCGGCCGATGTCTGATTAGCTAGTTGGTGGGGTAAAGGCCCACCAAGGCGACGATCAGTAGCTGGTCTGAGAGGACGATCAGCCACACTGGGACTGAGACACGGCCCAGACTCCTACGGGAGGCAGCAGTGGGGAATTTTGGACAATGGGCGAAAGCCTGATCCAGCAATGCCGCGTGTGTGAAGAAGGCCTTCGGGTTGTAAAGCACTTTTGTCCGGAAAGAAATGGCTCTGGTTAATACCTGGGGTCGATGACGGTACCGGAAGAATAAGGACCGGCTAACTACGTGCCAGCAGCCGCGGTAATACGTA…	Proteobacteria	Betaproteobacteria	mineral	warm	4.28.14	1% nutrient broth	aerobic-Coy switch	none
AB36.4	GCTTGCTAGATTGATGGCGAGTGGCGAACGGGTGAGTAATACATCGGAACGTGCCCTGTAGTGGGGGATAACTAGTCGAAAGATTAGCTAATACCGCATACGACCTGAGGGTGAAAGTGGGGGACCGCAAGGCCTCATGCTATAGGAGCGGCCGATGTCTGATTAGCTAGTTGGTGGGGTAAAGGCCCACCAAGGCGACGATCAGTAGCTGGTCTGAGAGGACGATCAGCCACACTGGGACTGAGACACGGCCCAGACTCCTACGGGAGGCAGCAGTGGGGAATTTTGGACAATGGGCGAAAGCCTGATCCAGCAATGCCGCGTGTGTGAAGAAGGCCTTCGGGTTGTAAAGCACTTTTGTCCGGAAAGAAATGGCTCTGGTTAATACCTGGGGTCGAT…	Proteobacteria	Betaproteobacteria	mineral	warm	4.28.14	1% nutrient broth	aerobic-Coy switch	none
AB4	GCTTAGCGGCGGACGGGTGAGTAACACGTAGGTAACCTGCCTATCAGATCGGGATAACTATCGGAAACGATAGCTAAGACCGGATAACTGGTTTTCTCGCATGAGAGAATTATGAAACACGGAGCAATCTGTGGCTGATAGATGGGCCTGCGGCGCATTAGCTAGTTGGTGGGGTAACGGCTCACCAAGGCGACGATGCGTAGCCGACCTGAGAGGGTGAACGGCCACACTGGGACTGAGACACGGCCCAGACTCCTACGGGAGGCAGCAGTAGGGAATCTTCCGCAATGGACGCAAGTCTGACGGAGCAACGCCGCGTGAGTGATGAAGGTTTTCGGATCGTAAAGCTCTGTTGCCCTAGACGAACAGCATGAGGAGTAACTGCCTTGTGTGTGACGG…	Firmicutes	Bacilli	organic	outside	10.23.13	VL-55 + xylan	aerobic	none
AB7	GAGCTTGCTCCTCTGGATCAGTGGCGAACGGGTGAGTAACACGTGAGTAACCTGCCCTTGACTCTGGGATAACCTCGGGAAACCGAAGCTAATACCGGATACGACCCTCGGAGGCATCTCCAGGGGGTGGAAAGAACTTCGGTCAAGGATGGACTCGCGGCCTATCAGGTAGTTGGTGAGGTAAAGGCTCACCAAGCCGACGACGGGTAGCCGGCCTGAGAGGGTGACCGGCCACACTGGGACTGAGACACGGCCCAGACTCCTACGGGAGGCAGCAGTGGGGAATATTGCACAATGGGCGCAAGCCTGATGCAGCAACGCCGCGTGAGGGACGACGGCCTTCGGGTTGTAAACCTCTTTTAGTAGGGAAGAAGCGAAAGTGACGGTACCTGCAGAAAA…	Actinobacteria	Actinobacteria	organic	outside	10.23.13	VL-55 + xylan	aerobic	none
AB8.14	TGCAGTCGAACGGGAGTAGCAATACTCTAGTGGCGGACGGGTGAGGAATACGTAGGAATTTGCCCTTAAGTGGGGGATAACCCGGGGAAACCCGGATTAATACCGCATGACCTCGAAAGAGCAAAGTGGGGGATCGCAAGACCTCACGCTTTTGGAGAAGCCTACGTCGGATTAGCTAGTTGGTGAGGTAATGGCTCACCAAGGCGACGATCCGTAACTGGTCTGAGAGGATGATCAGTCACACCGGAACTGAGACACGGTCCGGACTCCTACGGGAGGCAGCAGTGGGGAATATTGGACAATGGGCGCAAGCCTGATCCAGCAATGCCGCGTGTGTGAAGAAGGCCTTCGGGTTGTAAAGCACTTTAAGTTGGGAAGAAAAAACTCGCTCTAACACAG…	Proteobacteria	Gammaproteobacteria	organic	control	4.28.14	1% nutrient broth	aerobic-Coy switch	none
AN-15	TGCAAGTCGAGCGATCGACGGGGAGCTTGCTCCCTGAGATTAGCGGCGGACGGGTGAGTAACACGTGGGCAACCTGCCTATAAGACTGGGATAACTTCGGGAAACCGGAGCTAATACCGGATACGTTCTTTTCTCGCATGAGAGAAGATGGAAAGACGGTTTACGCTGTCACTTATAGATGGGCCCGCGGCGCATTAGCTAGTTGGTGAGGTAATGGCTCACCAAGGCGACGATGCGTAGCCGACCTGAGAGGGTGATCGGCCACACTGGGACTGAGACACGGCCCAGACTCCTACGGGAGGCAGCAGTAGGGAATCTTCCGCAATGGACGAAAGTCTGACGGAGCAACGCCGCGTGAACGAAGAAGGCCTTCGGGTCGTAAAGTTCTGTTGTTAGGGA…	Actinobacteria	Actinobacteria	surface	warm	10.23.13	Bandounas lignin	Coy - 5% hydrogen, 5% CO2, 90% nitrogen	baited with lignin BioSep beads in field for 3 months
AN-16	CTTGCTCCCGGGTGACGAGCGGCGGACGGGTGAGTAATGTCTGGGAAACTGCCCGATGGAGGGGGATAACTACTGGAAACGGTAGCTAATACCGCATAACGTCTTCGGACCAAAGTGGGGGACCTTCGGGCCTCACACCATCGGATGTGCCCAGATGGGATTAGCTAGTAGGTGGGGTAATGGCTCACCTAGGCGACGATCCCTAGCTGGTCTGAGAGGATGACCAGCCACACTGGAACTGAGACACGGTCCAGACTCCTACGGGAGGCAGCAGTGGGGAATATTGCACAATGGGCGCAAGCCTGATGCAGCCATGCCGCGTGTGTGAAGAAGGCCTTCGGGTTGTAAAGCACTTTCAGCGAGGAGGAAGGGTTCGGTGTTAATAGCACCGTTCATTGA…	Proteobacteria	Gammaproteobacteria	subsurface	warm	10.23.13	Bandounas lignin	Coy - 5% hydrogen, 5% CO2, 90% nitrogen	baited with lignin BioSep beads in field for 3 months
AN-19	GTCTGGTGGCGAGTGGCGAACGGGTGAGTAATGTATCGGAACGTGCCTAGTAGCGGGGGATAACTACGCGAAAGCGTAGCTAATACCGCATACGCCCTACGGGGGAAAGCAGGGGATCGCAAGACCTTGCACTATTAGAGCGGCCGATATCGGATTAGCTAGTTGGTGGGGTAATGGCTCACCAAGGCGACGATCCGTAGCTGGTTTGAGAGGACGACCAGCCACACTGGGACTGAGACACGGCCCAGACTCCTACGGGAGGCAGCAGTGGGGAATTTTGGACAATGGGGGAAACCCTGATCCAGCCATCCCGCGTGTGCGATGAAGGCCTTCGGGTTGTAAAGCACTTTTGGCAGGAAAGAAACGTCATGGGTTAATACCCCGTGAAACTGACGGTAC…	Proteobacteria	Betaproteobacteria	surface	warm	10.23.13	Bandounas lignin	Coy - 5% hydrogen, 5% CO2, 90% nitrogen	baited with lignin BioSep beads in field for 3 months
AN-20	TACGAAGGGTGCAAGCGTTACTCGGAATTACTGGGCGTAAAGCGTGCGTAGGTGGTCGTTTAAGTCTGTTGTGAAAGCCCTGGGCTCAACCTGGGAACTGCAGTGGAAACTGGACGACTAGAGTGTGGTAGAGGGTAGCGGAATTCCTGGTGTAGCAGTGAAATGCGTAGAGATCAGGAGGAACCATCCATGGCGAAGGCAGCTACCCTGGACCAACACTGACACTGAGGGCACGAAAGCGTGGGGAGCAAACAGGATTAGATACCCCTGGTAGTCCACGCCCTAAACGATGCGAACTGGATGTTGGGTGCAATTTGGCACGCAGTATCGAAGCTAACGCGTTAAGTTCGCCGCCTGGGGAGTACGGTCGCAAGACTGAAACTCAAAGGAATTGACGGG…	Proteobacteria	Gammaproteobacteria	subsurface	warm	10.23.13	Bandounas lignin	Coy - 5% hydrogen, 5% CO2, 90% nitrogen	baited with lignin BioSep beads in field for 3 months
AN-27-D-2	GTTGCTTCGGTAACTGACCTAGCGGCGGACGGGTGAGTAATACTTAGGAATCTGCCTATTAATGGGGGACAACATCTCGAAAGGGATGCTAATACCGCATACGCCCTACGGGGGAAAGCAGGGGATCACTTGTGACCTTGCGTTAATAGATGAGCCTAAGTCGGATTAGCTAGTTGGTGGGGTAAAGGCCTACCAAGGCGACGATCTGTAGCGGGTCTGAGAGGATGATCCGCCACACTGGGACTGAGACACGGCCCAGACTCCTACGGGAGGCAGCAGTGGGGAATATTGGACAATGGGGGGAACCCTGATCCAGCCATGCCGCGTGTGTGAAGAAGGCCTTATGGTTGTAAAGCACTTTAAGCGAGGAGGAGGCTCTCTTGGTTAATACCCAAGATG…	Proteobacteria	Gammaproteobacteria	surface	control	10.23.13	Bandounas lignin	Coy - 5% hydrogen, 5% CO2, 90% nitrogen	baited with lignin BioSep beads in field for 3 months
AN-32	CGAGCGGTAACACAGGGAGCTTGCTCCCGGGTGACGAGCGGCGGACGGGTGAGTAATGTCTGGGAAACTGCCCGATGGAGGGGGATAACTACTGGAAACGGTAGCTAATACCGCATAACGTCTTCGGACCAAAGTGGGGGACCTTCGGGCCTCACACCATCGGATGTGCCCAGATGGGATTAGCTAGTAGGTGGGGTAATGGCTCACCTAGGCGACGATCCCTAGCTGGTCTGAGAGGATGACCAGCCACACTGGAACTGAGACACGGTCCAGACTCCTACGGGAGGCAGCAGTGGGGAATATTGCACAATGGGCGCAAGCCTGATGCAGCCATGCCGCGTGTGTGAAGAAGGCCTTCGGGTTGTAAAGCACTTTCAGCGAGGAGGAAGGGTTCGGTGT…	Proteobacteria	Gammaproteobacteria	subsurface	warm	10.23.13	Bandounas lignin	Coy - 5% hydrogen, 5% CO2, 90% nitrogen	baited with lignin BioSep beads in field for 3 months
AN-33	CTTGCTCCCGGGTGACGAGCGGCGGACGGGTGAGTAATGTCTGGGAAACTGCCCGATGGAGGGGGATAACTACTGGAAACGGTAGCTAATACCGCATAACGTCTTCGGACCAAAGTGGGGGACCTTCGGGCCTCACACCATCGGATGTGCCCAGATGGGATTAGCTAGTAGGTGGGGTAATGGCTCACCTAGGCGACGATCCCTAGCTGGTCTGAGAGGATGACCAGCCACACTGGAACTGAGACACGGTCCAGACTCCTACGGGAGGCAGCAGTGGGGAATATTGCACAATGGGCGCAAGCCTGATGCAGCCATGCCGCGTGTGTGAAGAAGGCCTTCGGGTTGTAAAGCACTTTCAGCGAGGAGGAAGGGTTCGGTGTTAATAGCACCGTGCATTGA…	Proteobacteria	Gammaproteobacteria	surface	warm	10.23.13	Bandounas lignin	Coy - 5% hydrogen, 5% CO2, 90% nitrogen	baited with lignin BioSep beads in field for 3 months
AN-34	GGTTGTTTAAGTCTGTTGTGAAAGCCCTGGGCTCAACCTGGGAACTGCAGTGGAAACTGGACGACTAGAGTGTGGTAGAGGGTAGCGGAATTCCTGGTGTAGCAGTGAAATGCGTAGAGATCAGGAGGAACATCCATGGCGAAGGCAGCTACCTGGACCAACACTGACACTGAGGCACGAAAGCGTGGGGAGCAAACAGGATTAGATACCCTGGTAGTCCACGCCCTAAACGATGCGAACTGGATGTTGGGTGCAATTTGGCACGCAGTATCGAAGCTAACGCGTTAAGTTCGCCGCCTGGGGAGTACGGTCGCAAGACTGAAACTCAAAGGAATTGACGGGGGCCCGCACAAGCGGTGGAGTATGTGGTTTAATTCGATGCAACGCGAAGAACCTTAC…	Proteobacteria	Gammaproteobacteria	surface	control	10.23.13	Bandounas lignin	Coy - 5% hydrogen, 5% CO2, 90% nitrogen	baited with lignin BioSep beads in field for 3 months
AN-35	AGCTTGCTCTTATGGGTGGCGAGTGGCGGACGGGTGAGGAATACATCGGAATCTACTTTTTCGTGGGGGATAACGTAGGGAAACTTACGCTAATACCGCATACGACCTACGGGTGAAAGCAGGGGATCTTCGGACCTTGCGCGATTGAATGAGCCGATGTCGGATTAGCTAGTTGGCGGGGTAAAGGCCCACCAAGGCGACGATCCGTAGCTGGTCTGAGAGGATGATCAGCCACACTGGAACTGAGACACGGTCCAGACTCCTACGGGAGGCAGCAGTGGGGAATATTGGACAATGGGCGCAAGCCTGATCCAGCCATACCGCGTGGGTGAAGAAGGCCTTCGGGTTGTAAAGCCCTTTTGTTGGGAAAGAAATCCAGCCGGCTAATACCTGGTTGGG…	Proteobacteria	Gammaproteobacteria	surface	control	10.23.13	Bandounas lignin	Coy - 5% hydrogen, 5% CO2, 90% nitrogen	baited with lignin BioSep beads in field for 3 months
AN-4A	GCTTGCTCTCGGGTGACGAGTGGCGGACGGGTGAGTAATGTCTGGGAAACTGCCCGATGGAGGGGGATAACTACTGGAAACGGTAGCTAATACCGCATAACGTCGCAAGACCAAAGTGGGGGACCTTCGGGCCTCACACCATCGGATGTGCCCAGATGGGATTAGCTAGTAGGTGGGGTAATGGCTCACCTAGGCGACGATCCCTAGCTGGTCTGAGAGGATGACCAGCCACACTGGAACTGAGACACGGTCCAGACTCCTACGGGAGGCAGCAGTGGGGAATATTGCACAATGGGCGCAAGCCTGATGCAGCCATGCCGCGTGTATGAAGAAGGCCTTCGGGTTGTAAAGTACTTTCAGCGG	Proteobacteria	Gammaproteobacteria	surface	control	10.23.13	Bandounas lignin	Coy - 5% hydrogen, 5% CO2, 90% nitrogen	baited with lignin BioSep beads in field for 3 months
AN-4B	TTGCTCTCGGGTGACGAGTGGCGGACGGGTGAGTAATGTCTGGGAAACTGCCCGATGGAGGGGGATAACTACTGGAAACGGTAGCTAATACCGCATAACGTCGCAAGACCAAAGTGGGGGACCTTCGGGCCTCACACCATCGGATGTGCCCAGATGGGATTAGCTAGTAGGTGGGGTAATGGCTCACCTAGGCGACGATCCCTAGCTGGTCTGAGAGGATGACCAGCCACACTGGAACTGAGACACGGTCCAGACTCCTACGGGAGGCAGCAGTGGGGAATATTGCACAATGGGCGCAAGCCTGATGCAGCCATGCCGCGTGTATGAAGAAGGCCTTCGGGTTGTAAAGTACTTTCAGCGGGGAGG	Proteobacteria	Gammaproteobacteria	surface	control	10.23.13	Bandounas lignin	Coy - 5% hydrogen, 5% CO2, 90% nitrogen	baited with lignin BioSep beads in field for 3 months
AN-5	CCCCGCAAGGGGAGTGGCAGACGGGTGAGTAACGCGTGGGAATCTACCGTGCCCTGCGGAATAGCTCCGGGAAACTGGAATTAATACCGCATACGCCCTACGGGGGAAAGATTTATCGGGGTATGATGAGCCCGCGTTGGATTAGCTAGTTGGTGGGGTAAAGGCCTACCAAGGCGACGATCCATAGCTGGTCTGAGAGGATGATCAGCCACATTGGGACTGAGACACGGCCCAAACTCCTACGGGAGGCAGCAGTGGGGAATATTGGACAATGGGCGCAAGCCTGATCCAGCCATGCCGCGTGAGTGATGAAGGCCTTAGGGTTGTAAAGCTCTTTCACCGGAGAAGATAATGACGGTATCCGGAGAAGAAGCCCCGGCTAACTTCGTGCCAGCAGCC…	Proteobacteria	Alphaproteobacteria	surface	control	10.23.13	Bandounas lignin	Coy - 5% hydrogen, 5% CO2, 90% nitrogen	baited with lignin BioSep beads in field for 3 months
AN-62	CGTGCGTAGGTGGTCGTTTAAGTCTGTTGTGAAAGCCCTGGGCTCAACCTGGGAACTGCAGTGGAAACTGGACGACTAGAGTGTGGTAGAGGGTAGCGGAATTCCTGGTGTAGCAGTGAAATGCGTAGAGATCAGGAGGAACATCCATGGCGAAGGCAGCTACCTGGACCAACACTGACACTGAGGCACGAAAGCGTGGGGAGCAAACAGGATTAGATACCCTGGTAGTCCACGCCCTAAACGATGCGAACTGGATGTTGGGTGCAATTTGGCACGCAGTATCGAAGCTAACGCGTTAAGTTCGCCGCCTGGGGAGTACGGTCGCAAGACTGAAACTCAAAGGAATTGACGGGGGCCCGCACAAGCGGTGGAGTATGTGGTTTAATTCGATGCAACGCG…	Proteobacteria	Gammaproteobacteria	surface	control	10.23.13	Bandounas lignin	Coy - 5% hydrogen, 5% CO2, 90% nitrogen	baited with lignin BioSep beads in field for 3 months
AN-63	GGAATTCCGAGTGTAGAGGTGAAATTCGTAGATATTCGGAGGAACACCAGTGGCGAAGGCGGCTTACTGGTCCATTACTGACGCTGAGGTGCGAAAGCGTGGGGAGCAAACAGGATTAGATACCCTGGTAGTCCACGCCGTAAACGATGAATGTTAGCCGTCGGGCAGTATACTGTTCGGTGGCGCAGCTAACGCATTAAACATTCCGCCTGGGGAGTACGGTCGCAAGATTAAAACTCAAAGGAATTGACGGGGGCCCGCACAAGCGGTGGAGCATGTGGTTTAATTCGAAGCAACGCGCAGAACCTTACCAGCTCTTGACATTCGGGGTTTGGGCAGTGGAGACATTGTCCTTCAGTTAGGCTGGCCCCAGAACAGGTGCTGCATGGCTGTCGTCAG…	Proteobacteria	Alphaproteobacteria	subsurface	warm	10.23.13	Bandounas lignin	Coy - 5% hydrogen, 5% CO2, 90% nitrogen	baited with lignin BioSep beads in field for 3 months
AN-64	TGAAATCCCAGAGCTCAACTCTGGAACTGCCTTTGATACTGGGTATCTTGAGTATGGAAGAGGTAAGTGGAATTCCGAGTGTAGAGGTGAAATTCGTAGATATTCGGAGGAACACCAGTGGCGAAGGCGGCTTACTGGTCCATTACTGACGCTGAGGTGCGAAAGCGTGGGGAGCAAACAGGATTAGATACCCTGGTAGTCCACGCCGTAAACGATGAATGTTAGCCGTCGGGCAGTATACTGTTCGGTGGCGCAGCTAACGCATTAAACATTCCGCCTGGGGAGTACGGTCGCAAGATTAAAACTCAAAGGAATTGACGGGGGCCCGCACAAGCGGTGGAGCATGTGGTTTAATTCGAAGCAACGCGCAGAACCTTACCAGCTCTTGACATTCGGGGT…	Proteobacteria	Alphaproteobacteria	subsurface	control	10.23.13	Bandounas lignin	Coy - 5% hydrogen, 5% CO2, 90% nitrogen	baited with lignin BioSep beads in field for 3 months
AN-65	ATGTGAAATCCCCGGGCTCAACCTGGGAACTGCATTCAAAACTGACTGACTAGAGTATGGTAGAGGGTGGTGGAATTTCCTGTGTAGCGGTGAAATGCGTAGATATAGGAAGGAACACCAGTGGCGAAGGCGACCACCTGGACTGATACTGACACTGAGGTGCGAAAGCGTGGGGAGCAAACAGGATTAGATACCCTGGTAGTCCACGCCGTAAACGATGTCAACTAGCCGTTGGGAGCCTTGAGCTCTTAGTGGCGCAGCTAACGCATTAAGTTGACCGCCTGGGGAGTACGGCCGCAAGGTTAAAACTCAAATGAATTGACGGGGGCCCGCACAAGCGGTGGAGCATGTGGTTTAATTCGAAGCAACGCGAAGAACCTTACCAGGCCTTGACATCCA…	Proteobacteria	Gammaproteobacteria	unk	unk	10.23.13	Bandounas lignin	Coy - 5% hydrogen, 5% CO2, 90% nitrogen	baited with lignin BioSep beads in field for 3 months
AN-66	GCGCGCGTAGGTGGTTTGTTAAGTTGGATGTGAAATCCCCGGGCTCTTTCTGGGAACTGCATTCAAAACTGACTGACTAGAGTATGGTAGAGGGTGGTGGAATTTCCTGTGTAGCGGTGAAATGCGTAGATATAGGAAGGAACACCCNTGGCGAAGGCGACCACCTGGACTTATACTGACACTGAGGTGCGAAAGCCTGGGGAGC			subsurface	control	10.23.13	Bandounas lignin	Coy - 5% hydrogen, 5% CO2, 90% nitrogen	baited with lignin BioSep beads in field for 3 months
AN-67	GCCCCGCAGGGGAGTGGCAGACGGGTGAGTAACGCGTGGGAATCTACCGTGCCCTGCGGAATAGCTCCGGGAAACTGGAATTAATACCGCATACGCCCTACGGGGGAAAGATTTATCGGGGTATGATGAGCCCGCGTTGGATTAGCTAGTTGGTGGGGTAAAGGCCTACCAAGGCGACGATCCATAGCTGGTCTGAGAGGATGATCAGCCACATTGGGACTGAGACACGGCCCAAACTCCTACGGGAGGCAGCAGTGGGGAATATTGGACAATGGGCGCAAGCCTGATCCAGCCATGCCGCGTGAGTGATGAAGGCCTTAGGGTTGTAAAGCTCTTTCACCGGAGAAGATAATGACGGTATCCGGAGAAGAAGCCCCGGCTAACTTCGTGCCAGCAGCC…	Proteobacteria	Alphaproteobacteria	surface	control	10.23.13	Bandounas lignin	Coy - 5% hydrogen, 5% CO2, 90% nitrogen	baited with lignin BioSep beads in field for 3 months
AN-68	AATCCCAGAGCTCAACTCTGGAACTGCCTTTGATACTGGGTATCTTGAGTATGGAAGAGGTAAGTGGAATTCCGAGTGTAGAGGTGAAATTCGTAGATATTCGGAGGAACACCAGTGGCGAAGGCGGCTTACTGGTCCATTACTGACGCTGAGGTGCGAAAGCGTGGGGAGCAAACAGGATTAGATACCCTGGTAGTCCACGCCGTAAACGATGAATGTTAGCCGTCGGGCAGTATACTGTTCGGTGGCGCAGCTAACGCATTAAACATTCCGCCTGGGGAGTACGGTCGCAAGATTAAAACTCAAAGGAATTGACGGGGGCCCGCACAAGCGGTGGAGCATGTGGTTTAATTCGAAGCAACGCGCAGAACCTTACCAGCTCTTGACATTCGGGGTTTG…	Proteobacteria	Alphaproteobacteria	surface	control	10.23.13	Bandounas lignin	Coy - 5% hydrogen, 5% CO2, 90% nitrogen	baited with lignin BioSep beads in field for 3 months
AN-69	CAAGGGGAGTGGCAGACGGGTGAGTAACGCGTGGGAATCTACCGTGCCCTGCGGAATAGCTCCGGGAAACTGGAATTAATACCGCATACGCCCTACGGGGGAAAGATTTATCGGGGTATGATGAGCCCGCGTTGGATTAGCTAGTTGGTGGGGTAAAGGCCTACCAAGGCGACGATCCATAGCTGGTCTGAGAGGATGATCAGCCACATTGGGACTGAGACACGGCCCAAACTCCTACGGGAGGCAGCAGTGGGGAATATTGGACAATGGGCGCAAGCCTGATCCAGCCATGCCGCGTGAGTGATGAAGGCCTTAGGGTTGTAAAGCTCTTTCACCGGAGAAGATAATGACGGTATCCGGAGAAGAAGCCCCGGCTAACTTCGTGCCAGCAGCCGCGGT…	Proteobacteria	Alphaproteobacteria	surface	control	10.23.13	Bandounas lignin	Coy - 5% hydrogen, 5% CO2, 90% nitrogen	baited with lignin BioSep beads in field for 3 months
AN-6A	GGGTGAGTAACGCGTGGGAATCTACCGTGCCCTGCGGAATAGCTCCGGGAAACTGGAATTAATACCGCATACGCCCTACGGGGGAAAGATTTATCGGGGTATGATGAGCCCGCGTTGGATTAGCTAGTTGGTGGGGTAAAGGCCTACCAAGGCGACGATCCATAGCTGGTCTGAGAGGATGATCAGCCACATTGGGACTGAGACACGGCCCAAACTCCTACGGGAGGCAGCAGTGGGGAATATTGGACAATGGGCGCAAGCCTGATCCAGCCATGCCGCGTGAGTGATGAAGGCCTTAGGGTTGTAAAGCTCTTTCACCGGAGAAGATAATGACGGTATCCGGAGAAGAAGCCCCGGCTAACTTCGTGCCAGCAGCCGCGGTAATACGAAGGGGGCTAG…	Proteobacteria	Alphaproteobacteria	subsurface	warm	10.23.13	Bandounas lignin	Coy - 5% hydrogen, 5% CO2, 90% nitrogen	baited with lignin BioSep beads in field for 3 months
AN-6B	GCACAATAAGAGCTTGCTCTTATGGGTGGCGAGTGGCGGACGGGTGAGGAATACATCGGAATCTACTTTTTCGTGGGGGATAACGTAGGGAAACTTACGCTAATACCGCATACGACCTACGGGTGAAAGCAGGGGATCTTCGGACCTTGCGCGATTGAATGAGCCGATGTCGGATTAGCTAGTTGGCGGGGTAAAGGCCCACCAAGGCGACGATCCGTAGCTGGTCTGAGAGGATGATCAGCCACACTGGAACTGAGACACGGTCCAGACTCCTACGGGAGGCAGCAGTGGGGAATATTGGACAATGGGCGCAAGCCTGATCCAGCCATACCGCGTGGGTGAAGAAGGCCTTCGGGTTGTAAAGCCCTTTTGTTGGGAAAGAAATCCAGCCGGCTAATA…	Proteobacteria	Gammaproteobacteria	subsurface	warm	10.23.13	Bandounas lignin	Coy - 5% hydrogen, 5% CO2, 90% nitrogen	baited with lignin BioSep beads in field for 3 months
AN-71	GGTTGTTTAAGTCTGTTGTGAAAGCCCTGGGCTCAACCTGGGAACTGCAGTGGAAACTGGACGACTAGAGTGTGGTAGAGGGTAGCGGAATTCCTGGTGTAGCAGTGAAATGCGTAGAGATCAGGAGGAACATCCATGGCGAAGGCAGCTACCTGGACCAACACTGACACTGAGGCACGAAAGCGTGGGGAGCAAACAGGATTAGATACCCTGGTAGTCCACGCCCTAAACGATGCGAACTGGATGTTGGGTGCAATTTGGCACGCAGTATCGAAGCTAACGCGTTAAGTTCGCCGCCTGGGGAGTACGGTCGCAAGACTGAAACTCAAAGGAATTGACGGGGGCCCGCACAAGCGGTGGAGTATGTGGTTTAATTCGATGCAACGCGAAGAACCTTAC…	Proteobacteria	Gammaproteobacteria	surface	control	10.23.13	Bandounas lignin	Coy - 5% hydrogen, 5% CO2, 90% nitrogen	baited with lignin BioSep beads in field for 3 months
AN-72	AAATCCCAGAGCTCAACTCTGGAACTGCCTTTGATACTGGGTATCTTGAGTATGGAAGAGGTAAGTGGAATTCCGAGTGTAGAGGTGAAATTCGTAGATATTCGGAGGAACACCAGTGGCGAAGGCGGCTTACTGGTCCATTACTGACGCTGAGGTGCGAAAGCGTGGGGAGCAAACAGGATTAGATACCCTGGTAGTCCACGCCGTAAACGATGAATGTTAGCCGTCGGGCAGTATACTGTTCGGTGGCGCAGCTAACGCATTAAACATTCCGCCTGGGGAGTACGGTCGCAAGATTAAAACTCAAAGGAATTGACGGGGGCCCGCACAAGCGGTGGAGCATGTGGTTTAATTCGAAGCAACGCGCAGAACCTTACCAGCTCTTGACATTCGGGGTTT…	Proteobacteria	Alphaproteobacteria	surface	control	10.23.13	Bandounas lignin	Coy - 5% hydrogen, 5% CO2, 90% nitrogen	baited with lignin BioSep beads in field for 3 months
AN-74	GCGCGCGTAGGTGGTTCGTTAAGTTGGATGTGAAATCCCCGGGCTCAACCTGGGAACTGCATTCAAAACTGACGAGCTAGAGTATGGTAGAGGGTGGTGGAATTTCCTGTGTAGCGGTGAAATGCGTAGATATAGGAAGGAACACCAGTGGCGAAGGCGACCACCTGGACTGATACTGACACTGAGGTGCGAAAGCGTGGGGAGCAAACAGGATTAGATACCCTGGTAGTCCACGCCGTAAACGATGTCAACTAGCCGTTGGGAGCCTTGAGCTCTTAGTGGCGCAGCTAACGCATTAAGTTGACCGCCTGGGGAGTACGGCCGCAAGGTTAAAACTCAAATGAATTGACGGGGGCCCGCACAAGCGGTGGAGCATGTGGTTTAATTCGAAGCAACGCG…	Proteobacteria	Gammaproteobacteria	surface	control	10.23.13	Bandounas lignin	Coy - 5% hydrogen, 5% CO2, 90% nitrogen	baited with lignin BioSep beads in field for 3 months
AN-75	TGAAAGCCCTGGGCTCAACCTGGGAATTGCGATGGAAACTGGGCGACTAGAGTGTGGCAGAGGGTAGTGGAATTCCTGGTGTAGCAGTGAAATGCGTAGAGATCAGGAGGAACATCCGTGGCGAAGGCGACTGCCTGGGCCAACACTGACACTGAGGCACGAAAGCGTGGGGAGCAAACAGGATTAGATACCCTGGTAGTCCACGCCCTAAACGATGCGAACTGGATGTTGGGTGCAATTTGGCACGCAGTATCGAAGCTAACGCGTTAAGTTCGCCGCCTGGGGAGTACGGTCGCAAGACTGAAACTCAAAGGAATTGACGGGGGCCCGCACAAGCGGTGGAGTATGTGGTTTAATTCGATGCAACGCGAAGAACCTTACCTGGCCTTGACATGTCGC…	Proteobacteria	Gammaproteobacteria	surface	control	10.23.13	Bandounas lignin	Coy - 5% hydrogen, 5% CO2, 90% nitrogen	baited with lignin BioSep beads in field for 3 months
AN-76	TGAGGAATACATCGGAATCTACTTTTTCGTGGGGGATAACGTAGGGAAACTTACGCTAATACCGCATACGACCTACGGGTGAAAGCAGGGGATCTTCGGACCTTGCGCGATTGAATGAGCCGATGTCGGATTAGCTAGTTGGCGGGGTAAAGGCCCACCAAGGCGACGATCCGTAGCTGGTCTGAGAGGATGATCAGCCACACTGGAACTGAGACACGGTCCAGACTCCTACGGGAGGCAGCAGTGGGGAATATTGGACAATGGGCGCAAGCCTGATCCAGCCATACCGCGTGGGTGAAGAAGGCCTTCGGGTTGTAAAGCCCTTTTGTTGGGAAAGAAATCCAGCTGGTTAATACCCGGTTGGGATGACGGTACCCAAAGAATAAGCACCGGCTAACT…	Proteobacteria	Gammaproteobacteria	surface	control	10.23.13	Bandounas lignin	Coy - 5% hydrogen, 5% CO2, 90% nitrogen	baited with lignin BioSep beads in field for 3 months
AN-77	GCAAGTTGAATGTGAAAGCCCTGGGCTCAACCTGGGAACTGCATCCAAAACTACTGAGCTAGAGTACGGTAGAGGGTAGTGGAATTTCCTGTGTAGCGGTGAAATGCGTAGATATAGGAAGGAACACCAGTGGCGAAGGCGACTACCTGGACTGATACTGACACTGAGGTGCGAAAGCGTGGGGAGCAAACAGGATTAGATACCCTGGTAGTCCACGCCGTAAACGATGTCGACTAGCCGTTGGGATCCTTGAGATCTTAGTGGCGCAGCTAACGCATTAAGTCGACCGCCTGGGGAGTACGGCCGCAAGGTTAAAACTCAAATGAATTGACGGGGGCCCGCACAAGCGGTGGAGCATGTGGTTTAATTCGAAGCAACGCGAAGAACCTTACCTGGCCT…	Proteobacteria	Gammaproteobacteria	surface	control	10.23.13	Bandounas lignin	Coy - 5% hydrogen, 5% CO2, 90% nitrogen	baited with lignin BioSep beads in field for 3 months
AN-78	AAATCCCGGGGCTCAACCCCGGAACTGCCTTTGATACTGGAAGTCTTGAGTATGGTAGAGGTGAGTGGAATTCCGAGTGTAGAGGTGAAATTCGTAGATATTCGGAGGAACACCAGTGGCGAAGGCGGCTCACTGGACCATTACTGACGCTGAGGTGCGAAAGCGTGGGGAGCAAACAGGATTAGATACCCTGGTAGTCCACGCCGTAAACGATGAATGTTAGCCGTCGGGGAGTTTACTCTTCGGTGGCGCAGCTAACGCATTAAACATTCCGCCTGGGGAGTACGGTCGCAAGATTAAAACTCAAAGGAATTGACGGGGGCCCGCACAAGCGGTGGAGCATGTGGTTTAATTCGAAGCAACGCGCAGAACCTTACCAGCCCTTGACATACCGGTCGC…	Proteobacteria	Alphaproteobacteria	surface	control	10.23.13	Bandounas lignin	Coy - 5% hydrogen, 5% CO2, 90% nitrogen	baited with lignin BioSep beads in field for 3 months
AN-79	GTTGTGAAATCCCCGGGCTCAACCTGGGAACTGCATCTGTGACTGCATAGCTAGAGTACGGTAGAGGGGGATGGAATTCCGCGTGTAGCAGTGAAATGCGTAGATATGCGGAGGAACACCGATGGCGAAGGCAATCCCCTGGACCTGTACTGACGCTCATGCACGAAAGCGTGGGGAGCAAACAGGATTAGATACCCTGGTAGTCCACGCCCTAAACGATGTCAACTGGTTGTTGGGAATTCACTTTCTCAGTAACGAAGCTAACGCGTGAAGTTGACCGCCTGGGGAGTACGGCCGCAAGGTTGAAACTCAAAGGAATTGACGGGGACCCGCACAAGCGGTGGATGATGTGGTTTAATTCGATGCAACGCGAAAAACCTTACCCACCTTTGACATGTA…	Proteobacteria	Betaproteobacteria	subsurface	warm	10.23.13	Bandounas lignin	Coy - 5% hydrogen, 5% CO2, 90% nitrogen	baited with lignin BioSep beads in field for 3 months
AN-7A	AGTAAGAGCTTGCTCTTATGGGTGGCGAGTGGCGGACGGGTGAGGAATACATCGGAATCTACTTTTTCGTGGGGGATAACGTAGGGAAACTTACGCTAATACCGCATACGACCTACGGGTGAAAGCAGGGGATCTTCGGACCTTGCGCGATTGAATGAGCCGATGTCGGATTAGCTAGTTGGCGGGGTAAAGGCCCACCAAGGCGACGATCCGTAGCTGGTCTGAGAGGATGATCAGCCACACTGGAACTGAGACACGGTCCAGACTCCTACGGGAGGCAGCAGTGGGGAATATTGGACAATGGGCGCAAGCCTGATCCAGCCATACCGCGTGGGTGAAGAAGGCCTTCGGGTTGTAAAGCCCTTTTGTTGGGAAAGAAATCCAGCTGGTTAATACCCG…	Proteobacteria	Gammaproteobacteria	subsurface	warm	10.23.13	Bandounas lignin	Coy - 5% hydrogen, 5% CO2, 90% nitrogen	baited with lignin BioSep beads in field for 3 months
AN-8	ACGTAGGGTGCAAGCGTTAATCGGAATTACTGGGCGTAAAGCGTGTGTAGGCGGTTCGGAAAGAAAGATGTGAAATCCCAGGGCTCAACCTTGGAACTGCATTTTTAACTGCCGAGCTAGAGTATGTCAGAGGGGGGTAGAATTCCACGTGTAGCAGTGAAATGCGTAGATATGTGGAGGAATACCGATGGCGAAGGGAGCCCCCTGGGATAATACTGACGCTCAGACACGAAAGCGTGGGGGAGCAAACGGGATTAGATACCCTGGTAG	Proteobacteria	Betaproteobacteria	unk	unk	10.23.13	Bandounas lignin	Coy - 5% hydrogen, 5% CO2, 90% nitrogen	baited with lignin BioSep beads in field for 3 months
AN-80A	ACCCTTTTCTACGGAATAACCCAGGGAAACTTGGACTAATACCGTATGTGCCCTTCGGGGGAAAGATTTATCGGAAAAGGATCGGCCCGCGTTGGATTAGCTAGTTGGTGGGGTAAAGGCCTACCAAGGCGACGATCCATAGCTGGTCTGAGAGGATGATCAGCCACATTGGGACTGAGACACGGCCCAAACTCCTACGGGAGGCAGCAGTGGGGAATATTGGACAATGGGCGCAAGCCTGATCCAGCCATGCCGCGTGAGTGATGAAGGCCTTAGGGTTGTAAAGCTCTTTCACCGGAGAAGATAATGACGGTATCCGGAGAAGAAGCCCCGGCTAACTTCGTGCCAGCAGCCGCGGTAATACGAAGGGGGCTAGCGTTGTTCGGATTTACTGGGCGT…	Proteobacteria	Alphaproteobacteria	subsurface	warm	10.23.13	Bandounas lignin	Coy - 5% hydrogen, 5% CO2, 90% nitrogen	baited with lignin BioSep beads in field for 3 months
AN-80B	CGTGCGCAGGCGGTTATGTAAGACAGTTGTGAAATCCCCGGGCTCAACCTGGGAACTGCATCTGTGACTGCATAGCTAGAGTACGGTAGAGGGGGATGGAATTCCGCGTGTAGCAGTGAAATGCGTAGATATGCGGAGGAACACCGATGGCGAAGGCAATCCCCTGGACCTGTACTGACGCTCATGCACGAAAGCGTGGGGAGCAAACAGGATTAGATACCCTGGTAGTCCACGCCCTAAACGATGTCAACTGGTTGTTGGGAATTCACTTTCTCAGTAACGAAGCTAACGCGTGAAGTTGACCGCCTGGGGAGTACGGCCGCAAGGTTGAAACTCAAAGGAATTGACGGGGACCCGCACAAGCGGTGGATGATGTGGTTTAATTCGATGCAACGCGAA…	Proteobacteria	Betaproteobacteria	subsurface	warm	10.23.13	Bandounas lignin	Coy - 5% hydrogen, 5% CO2, 90% nitrogen	baited with lignin BioSep beads in field for 3 months
AN-83	CGCCCCGCAAGGGGAGTGGCAGACGGGTGAGTAACGCGTGGGAATCTACCGTGCCCTGCGGAATAGCTCCGGGAAACTGGAATTAATACCGCATACGCCCTACGGGGGAAAGATTTATCGGGGTATGATGAGCCCGCGTTGGATTAGCTAGTTGGTGGGGTAAAGGCCTACCAAGGCGACGATCCATAGCTGGTCTGAGAGGATGATCAGCCACATTGGGACTGAGACACGGCCCAAACTCCTACGGGAGGCAGCAGTGGGGAATATTGGACAATGGGCGCAAGCCTGATCCAGCCATGCCGCGTGAGTGATGAAGGCCTTAGGGTTGTAAAGCTCTTTCACCGGAGAAGATAATGACGGTATCCGGAGAAGAAGCCCCGGCTAACTTCGTGCCAGCAG…	Proteobacteria	Alphaproteobacteria	subsurface	warm	10.23.13	Bandounas lignin	Coy - 5% hydrogen, 5% CO2, 90% nitrogen	baited with lignin BioSep beads in field for 3 months
AN-84	GTCTGTTGTGAAAGCCCTGGGCTCAACCTGGGAATTGCAGTGGATACTGGGCGACTAGAGTGTGGTAGAGGGTAGTGGAATTCCCGGTGTAGCAGTGAAATGCGTAGAGATCGGGAGGAACATCCATGGCGAAGGCAGCTACCTGGACCAACACTGACACTGAGGCACGAAAGCGTGGGGAGCAAACAGGATTAGATACCCTGGTAGTCCACGCCCTAAACGATGCGAACTGGATGTTGGGTGCAATTTGGCACGCAGTATCGAAGCTAACGCGTTAAGTTCGCCGCCTGGGGAGTACGGTCGCAAGACTGAAACTCAAAGGAATTGACGGGGGCCCGCACAAGCGGTGGAGTATGTGGTTTAATTCGATGCAACGCGAAGAACCTTACCTGGTCTTGA…	Proteobacteria	Gammaproteobacteria	subsurface	control	10.23.13	Bandounas lignin	Coy - 5% hydrogen, 5% CO2, 90% nitrogen	baited with lignin BioSep beads in field for 3 months
AN-85	AGTCTGTTGTGAAAGCCCTGGGCTCAACCTGGGAACTGCAGTGGAAACTGGACGACTAGAGTGTGGTAGAGGGTAGCGGAATTCCTGGTGTAGCAGTGAAATGCGTAGAGATCAGGAGGAACATCCATGGCGAAGGCAGCTACCTGGACCAACACTGACACTGAGGCACGAAAGCGTGGGGAGCAAACAGGATTAGATACCCTGGTAGTCCACGCCCTAAACGATGCGAACTGGATGTTGGGTGCAATTTGGCACGCAGTATCGAAGCTAACGCGTTAAGTTCGCCGCCTGGGGAGTACGGTCGCAAGACTGAAACTCAAAGGAATTGACGGGGGCCCGCACAAGCGGTGGAGTATGTGGTTTAATTCGATGCAACGCGAAGAACCTTACCTGGCCTTG…	Proteobacteria	Gammaproteobacteria	subsurface	control	10.23.13	Bandounas lignin	Coy - 5% hydrogen, 5% CO2, 90% nitrogen	baited with lignin BioSep beads in field for 3 months
AN-9	TACGGAGGGTGCAAGCGTTAATCGGAATTACTGGGCGTAAAGCGCACGCAGGCGGTTTGTTAAGTCAGATGTGAAATCCCCGCGCTTAACGTGGGAACTGCATTTGAAACTGGCAAGCTAGAGTCTCGTAGAGGGGGGTAGAATTCCAGGTGTAGCGGTGAAATGCGTAGAGATCTGGAGGAATACCGGTGGCGAAGGCGGCCCCCTGGACGAAGACTGACCGCTCAGGTGCGAAAGCGTGGGGAGCAAACAGGATTAGATACCCTGGTAGTCCACGCTGTAAACGATGTCGATTTGGAGGTTGTGCCCTTGAGGCGTGGCTTCCGGAGCTAACGCGTTAAATCGACCGCCTGGGGAGTACGGCCGCAAGGTTAAAACTCAAATGAATTGACGGGGGCC…	Proteobacteria	Gammaproteobacteria	unk	unk	10.23.13	Bandounas lignin	Coy - 5% hydrogen, 5% CO2, 90% nitrogen	baited with lignin BioSep beads in field for 3 months
AN87B	CCAGCTGGTTAATACCCGGTTGGGATGACGGTACCCAAAGAATAAGCACCGGCTAACTTCGTGCCAGCAGCCGCGGTAATACGAAGGGTGCAAGCGTTACTCGGAATTACTGGGCGTAAAGCGTGCGTAGGTGGTCGTTTAAGTCTGTTGTGAAAGCCCTGGGCTCAACCTGGGAACTGCAGTGGAAACTGGACGACTAGAGTGTGGTAGAGGGTAGCGGAATTCCTGGTGTAGCAGTGAAATGCGTAGAGATCAGGAGGAACATCCATGGCGAAGGCAGCTACCTGGACCAACACTGACACTGAGGCACGAAAGCGTGGGGAGCAAACAGGATTAGATACCCTGGTAGTCCACGCCCTAAACGATGCGAACTGGATGTTGGGTGCAATTTGGCACGCA…	Proteobacteria	Gammaproteobacteria	subsurface	control	10.23.13	Bandounas lignin	Coy - 5% hydrogen, 5% CO2, 90% nitrogen	baited with lignin BioSep beads in field for 3 months
AN90	TCGAGCGGTAGAGAGAAGCTTGCTTCTCTTGAGAGCGGCGGACGGGTGAGTAATGCCTAGGAATCTGCCTGGTAGTGGGGGATAACGTTCGGAAACGGACGCTAATACCGCATACGTCCTACGGGAGAAAGCAGGGGACCTTCGGGCCTTGCGCTATCAGATGAGCCTAGGTCGGATTAGCTAGTTGGTGAGGTAATGGCTCACCAAGGCGACGATCCGTAACTGGTCTGAGAGGATGATCAGTCACACTGGAACTGAGACACGGTCCAGACTCCTACGGGAGGCAGCAGTGGGGAATATTGGACNATGGGCGAAAGCCTGATCCAGCCATGCCGCGTGTGTGAGAAGGTCTTCGGATTGTAAGCACTTTAGTTGGGAGGAAGGCAGTTGCCTATACGT…	Proteobacteria	Gammaproteobacteria	surface	control	10.23.13	Bandounas lignin	Coy - 5% hydrogen, 5% CO2, 90% nitrogen	baited with lignin BioSep beads in field for 3 months
AN91	GAATGCATCGGAATCTACTCTTTCGTGGGGGATAACGTAGGGAAACTTACGCTAATACCGCATACGACCTACGGGTGAAAGCCGGGGACCTTCGGGCCTGGCGCGAAAGAATGAGCCGATGCCCGATTAGCTAGTTGGCGGGGTAAGAGCCCACCAAGGCGACGATCGGTAGCTGGTCTGAGAGGATGATCAGCCACACTGGAACTGAGACACGGTCCAGACTCCTACGGGAGGCAGCAGTGGGGAATATTGGACAATGGGCGCAAGCCTGATCCAGCCATACCGCGTGGGTGAAGAAGGCCTTCGGGTTGTAAAGCCCTTTTGTTGGGAAAGAAAAGCAGTCGGTTAATACCCGATTGTTCTGACGGTACCCAAAGAATAAGCACCGGCTAACTTCGT…	Proteobacteria	Gammaproteobacteria	surface	control	10.23.13	Bandounas lignin	Coy - 5% hydrogen, 5% CO2, 90% nitrogen	baited with lignin BioSep beads in field for 3 months
AN92	GCTTGCTCTTACGGGTGGCGAGTGGCGGACGGGTGAGGAATACATCGGAATCTACTTTTTCGTGGGGGATAACGTAGGGAAACTTACGCTAATACCGCATACGACCTACGGGTGAAAGCAGGGGATCTTCGGACCTTGCGCGATTGAATGAGCCGATGTCGGATTAGCTAGTTGGCGGGGTAAAGGCCCACCAAGGCGACGATCCGTAGCTGGTCTGAGAGGATGATCAGCCACACTGGAACTGAGACACGGTCCAGACTCCTACGGGAGGCAGCAGTGGGGAATATTGGACAATGGGCGCAAGCCTGATCCAGCCATACCGCGTGGGTGAAGAAGGCCTTCGGGTTGTAAAGCCCTTTTGTTGGGAAAGAAATCCAGCTGGTTAATACCCGGTTGGGA…	Proteobacteria	Gammaproteobacteria	subsurface	control	10.23.13	Bandounas lignin	Coy - 5% hydrogen, 5% CO2, 90% nitrogen	baited with lignin BioSep beads in field for 3 months
AN95	GGAATAGCTCCGGGAAACTGGAATTAATACCGCATACGCCCTACGGGGGAAAGATTTATCGGGGTATGATGAGCCCGCGTTGGATTAGCTAGTTGGTGGGGTAAAGGCCTACCAAGGCGACGATCCATAGCTGGTCTGAGAGGATGATCAGCCACATTGGGACTGAGACACGGCCCAAACTCCTACGGGAGGCAGCAGTGGGGAATATTGGACAATGGGCGCAAGCCTGATCCAGCCATGCCGCGTGAGTGATGAAGGCCTTAGGGTTGTAAAGCTCTTTCACCGGAGAAGATAATGACGGTATCCGGAGAAGAAGCCCCGGCTAACTTCGTGCCAGCAGCCGCGGTAATACGAAGGGGGCTAGCGTTGTTCGGAATTACTGGGCGTAAAGCGCACGTA…	Proteobacteria	Alphaproteobacteria	subsurface	warm	10.23.13	Bandounas lignin	Coy - 5% hydrogen, 5% CO2, 90% nitrogen	baited with lignin BioSep beads in field for 3 months
ANB10	AATCCCCGGGCTCTACCTGGGAACTGCATTCGAAACTGGCAGGCTAGAGTCTTGTAGAGGGGGGTAGAATTCCAGGTGTAGCGGTGAAATGCGTAGAGATCTGGAGGAATACCGGTGGCGAAGGCGGCCCCCTGGACAAAGACTGACGCTCAGGTGCGAAAGCGTGGGGAGCAAACAGGATTAGATACCCTGGTAGTCCACGCCGTAAACGATGTCGACTTGGAGGTTGTTCCCTTGAGGAGTGGCTTCCGGAGCTAACGCGTTAAGTCGACCGCCTGGGGAGTACGGCCGCAAGGTTAAAACTCAAATGAATTGACGGGGGCCCGCACAAGCGGTGGAGCATGTGGTTTAATTCGATGCAACGCGAAGAACCTTACCTACTCTTGACATCCACAGAAT…	Proteobacteria	Gammaproteobacteria	subsurface	control	10.23.13	Tanners BMM + lignin (liquid)	anaerobic (N2)	baited with lignin BioSep beads in field for 3 months
ANB11	CATTCGAAACTGGCAGGCTAGAGTCTTGTAGAGGGGGGTAGAATTCCAGGTGTAGCGGTGAAATGCGTAGAGATCTGGAGGAATACCGGTGGCGAAGGCGGCCCCCTGGACAAAGACTGACGCTCAGGTGCGAAAGCGTGGGGAGCAAACAGGATTAGATACCCTGGTAGTCCACGCCGTAAACGATGTCGACTTGGAGGTTGTTCCCTTGAGGAGTGGCTTCCGGAGCTAACGCGTTAAGTCGACCGCCTGGGGAGTACGGCCGCAAGGTTAAAACTCAAATGAATTGACGGGGGCCCGCACAAGCGGTGGAGCATGTGGTTTAATTCGATGCAACGCGAAGAACCTTACCTACTCTTGACATCCACAGAATTTAGCAGAGATGCTTTAGTGCCTTCG…	Proteobacteria	Gammaproteobacteria	surface	control	10.23.13	Tanners BMM + lignin (liquid)	anaerobic (N2)	baited with lignin BioSep beads in field for 3 months
ANB12	CGGTAGCACAGAGGAGCTTGCTCCTTGGGTGACGAGTGGCGGACGGGTGAGTAATGTCTGGGAAACTGCCCGATGGAGGGGGATAACTACTGGAAACGGTAGCTAATACCGCATAACGTCGCAAGACCAAAGAGGGGGACCTTCGGGCCTCTTGCCATCGGATGTGCCCAGATGGGATTAGCTAGTAGGTGGGGTAACGGCTCACCTAGGCGACGATCCCTAGCTGGTCTGAGAGGATGACCAGCCACACTGGAACTGAGACACGGTCCAGACTCCTACGGGAGGCAGCAGTGGGGAATATTGCACAATGGGCGCAAGCCTGATGCAGCCATGCCGCGTGTATGAAGAAGGCCTTCGGGTTGTAAAGTACTTTCAGCGAGGAGGAAGGTGTTGTGGTTA…	Proteobacteria	Gammaproteobacteria	subsurface	control	10.23.13	Tanners BMM + lignin (liquid)	anaerobic (N2)	baited with lignin BioSep beads in field for 3 months
ANB13	CTTGCTACTTTGCCGGCGAGCGGCGGACGGGTGAGTAATGTCTGGGAAACTGCCTGATGGAGGGGGATAACTACTGGAAACGGTAGCTAATACCGCATGACGTCGCAAGACCAAAGTGGGGGACCTTCGGGCCTCACGCCATCGGATGTGCCCAGATGGGATTAGCTAGTAGGTGAGGTAATGGCTCACCTAGGCGACGATCCCTAGCTGGTCTGAGAGGATGACCAGCCACACTGGAACTGAGACACGGTCCAGACTCCTACGGGAGGCAGCAGTGGGGAATATTGCACAATGGGCGCAAGCCTGATGCAGCCATGCCGCGTGTGTGAAGAAGGCCTTAGGGTTGTAAAGCACTTTCAGCGAGGAGGAAGGCGTTGTAGTTAATAGCTGCAACGATTG…	Proteobacteria	Gammaproteobacteria	subsurface	warm	10.23.13	Tanners BMM + lignin (liquid)	anaerobic (N2)	baited with lignin BioSep beads in field for 3 months
ANB14	CGAGCGGCAGCGGGAAGTAGCTTGCTACTTTGCCGGCGAGCGGCGGACGGGTGAGTAATGTCTGGGAAACTGCCTGATGGAGGGGGATAACTACTGGAAACGGTAGCTAATACCGCATGACGTCGCAAGACCAAAGTGGGGGACCTTCGGGCCTCACGCCATCGGATGTGCCCAGATGGGATTAGCTAGTAGGTGAGGTAATGGCTCACCTAGGCGACGATCCCTAGCTGGTCTGAGAGGATGACCAGCCACACTGGAACTGAGACACGGTCCAGACTCCTACGGGAGGCAGCAGTGGGGAATATTGCACAATGGGCGCAAGCCTGATGCAGCCATGCCGCGTGTGTGAAGAAGGCCTTAGGGTTGTAAAGCACTTTCAGCGAGGAGGAAGGCGTTGTA…	Proteobacteria	Gammaproteobacteria	subsurface	control	10.23.13	Tanners BMM + lignin (liquid)	anaerobic (N2)	baited with lignin BioSep beads in field for 3 months
ANB16	AAATCCCCGAGCTTAACTTGGGAACTGCATTTGAAACTGGCAAGCTAGAGTCTTGTAGAGGGGGGTAGAATTCCAGGTGTAGCGGTGAAATGCGTAGAGATCTGGAGGAATACCGGTGGCGAAGGCGGCCCCCTGGACAAAGACTGACGCTCAGGTGCGAAAGCGTGGGGAGCAAACAGGATTAGATACCCTGGTAGTCCACGCTGTAAACGATGTCGATTTGGAGGTTGTGCCCTTGAGGCGTGGCTTCCGGAGCTAACGCGTTAAATCGACCGCCTGGGGAGTACGGCCGCAAGGTTAAAACTCAAATGAATTGACGGGGGCCCGCACAAGCGGTGGAGCATGTGGTTTAATTCGATGCAACGCGAAGAACCTTACCTACTCTTGACATCCAGAGAA…	Proteobacteria	Gammaproteobacteria	surface	warm	10.23.13	Tanners BMM + lignin (liquid)	anaerobic (N2)	baited with lignin BioSep beads in field for 3 months
ANB2	AAATCCCCGAGCTTAACTTGGGAACTGCATTTGAAACTGGCAAGCTAGAGTCTTGTAGAGGGGGGTAGAATTCCAGGTGTAGCGGTGAAATGCGTAGAGATCTGGAGGAATACCGGTGGCGAAGGCGGCCCCCTGGACAAAGACTGACGCTCAGGTGCGAAAGCGTGGGGAGCAAACAGGATTAGATACCCTGGTAGTCCACGCTGTAAACGATGTCGACTTGGAGGTTGTGCCCTTGAGGCGTGGCTTCCGGAGCTAACGCGTTAAGTCGACCGCCTGGGGAGTACGGCCGCAAGGTTAAAACTCAAATGAATTGACGGGGGCCCGCACAAGCGGTGGAGCATGTGGTTTAATTCGATGCAACGCGAAGAACCTTACCTACTCTTGACATCCAGAGAA…	Proteobacteria	Gammaproteobacteria	subsurface	warm	10.23.13	Tanners BMM + lignin (liquid)	anaerobic (N2)	baited with lignin BioSep beads in field for 3 months
ANB3	TAGCGCCCTCCCGAAGGTTAAGCTACCTACTTCTTTTGCAACCCACTCCCATGGTGTGACGGGCGGTGTGTACAAGGCCCGGGAACGTATTCACCGTAGCATTCTGATCTACGATTACTAGCGATTCCGACTTCACGGAGTCGAGTTGCAGACTCCGATCCGGACTACGACATACTTTATGAGGTCCGCTTGCTCTCGCGAGTTCGCTTCTCTTTGTATATGCCATTGTAGCACGTGTGTAGCCCTACTCGTAAGGGCCATGATGACTTGACGTCATCCCCACCTTCCTCCGGTTTATCACCGGCAGTCTCCTTTGAGTTCCCACCATTACGTGCTGGCAACAAAGGATAAGGGTTGCGCTCGTTGCGGGACTTAACCCAACATTTCACAACACGAGCT…	Proteobacteria	Gammaproteobacteria	subsurface	warm	10.23.13	Tanners BMM + lignin (liquid)	anaerobic (N2)	baited with lignin BioSep beads in field for 3 months
ANB4	TACGGAGGGTGCAAGCGTTAATCGGAATTACTGGGCGTAAAGCGCACGCAGGCGGTTTGTTAAGTCAGATGTGAAATCCCCGAGCTTAACTTGGGAACTGCATTTTGAAACTGGCAAGCTAGAGTCTTGTAGAGGGGGGGTAGAATTCCAGGTGTAGCGGTGAAATGCGTAGAGATCTGGAGGAATACCGGTGGCGAAGGCGGCCCCCTGGACAAAGACTGACGCTCAGGTGCGAAAGCGTGGGGAGCAAACAGGATTAGATACCCTGGTAGTCCACGCTGTAAACGATGTCGATTTGGAGGTTGTGCCCTTGAGGCGTGGCTTCCGGAGCTAACGCGTTAAATCGACCGCCTGGGGAGTACGGCCGCAAGGTTAAAACTCAAATGAATTGACGGGGGC…	Proteobacteria	Gammaproteobacteria	subsurface	warm	10.23.13	Tanners BMM + lignin (liquid)	anaerobic (N2)	baited with lignin BioSep beads in field for 3 months
ANB5	GTTGTCCGGATTTATTGGGCGTAAAGCGCGCGCAGGCGGCTATGTAAGTCTGGTGTTAAAGCCCGGGGCTCAACCCCGGTTCGCATCGGAAACTGTGTAGCTTGAGTGCAGAAGAGGAAAGCGGTATTCCACGTGTAGCGGTGAAATGCGTAGAGATGTGGAGGAACACCAGTGGCGAAGGCGGCTTTCTGGTCTGTGACTGA	Firmicutes	Bacilli	surface	control	10.23.13	Tanners BMM + lignin (liquid)	anaerobic (N2)	baited with lignin BioSep beads in field for 3 months
ANB6	GGGTGCAAGCGTTAATCGGAATTACTGGGCGTAAAGCGCACGCAGGCGGTCTGTCAAGTCGGATGTGAAATCCCCGGGCTCAACCTGGGAACTGCATTCGAAACTGGCAGGCTGGAGTCTTGTAGAGGGGGGTAGAATTCCAGGTGTAGCGGTGAAATGCGTAGAGATCTGGAGGAATACCGGTGGCGAAGGCGGCCCCCTGGACAAAGACTGACGCTCAGGTGCGAAAGCGTGGGGAGCAAACAGGATTAGATACCCTGGTAGTCCACGCTGTAAACGATGTCGACTTGGAGGTTGTTCCCTTGAGGAGTGGCTTCCGGAGCTAACGCGTTAAGTCGACCGCCTGGGGAGTACGGCCGCAAGGTTAAAACTCAAATGAATTGACGGGGGCCCGCACAA…	Proteobacteria	Gammaproteobacteria	surface	control	10.23.13	Tanners BMM + lignin (liquid)	anaerobic (N2)	baited with lignin BioSep beads in field for 3 months
ANB7	AAATCCCCGAGCTTAACTTGGGAACTGCATTTGAAACTGGCAAGCTAGAGTCTTGTAGAGGGGGGTAGAATTCCAGGTGTAGCGGTGAAATGCGTAGAGATCTGGAGGAATACCGGTGGCGAAGGCGGCCCCCTGGACAAAGACTGACGCTCAGGTGCGAAAGCGTGGGGAGCAAACAGGATTAGATACCCTGGTAGTCCACGCTGTAAACGATGTCGATTTGGAGGTTGTGCCCTTGAGGCGTGGCTTCCGGAGCTAACGCGTTAAATCGACCGCCTGGGGAGTACGGCCGCAAGGTTAAAACTCAAATGAATTGACGGGGGCCCGCACAAGCGGTGGAGCATGTGGTTTAATTCGATGCAACGCGAAGAACCTTACCTACTCTTGACATCCAGAGAA…	Proteobacteria	Gammaproteobacteria	subsurface	warm	10.23.13	Tanners BMM + lignin (liquid)	anaerobic (N2)	baited with lignin BioSep beads in field for 3 months
ANB9	CTCCTTGGGTGACGAGTGGCGGATNGNNNAGNAATGTCTGGGAAACTGCCCGATGGAGGGGGATAACNACTGGAAACGGTAGCTAATACCGCATAACGTCGCAAGACCAAAGAGGGGGACCTTCGGGCCTCTTGCCATCGGATGTGCCCAGATGGGATTAGCTAGTAGGTGGGGTAACGGCTCACCTAGGCGACGATCCCTAGCTGGTCTGAGAGGATGACCAGCCACACTGGAACTGAGACACGGTCCAGACTCCTACGGGAGGCAGCAGTGGGGAATATTGCACAATGGGCGCAAGCCTGATGCAGCCATGCCGCGTGTATGAAGAAGGCCTTCGGGTTGTAAAGTACTTTCAGCGAGGAGGAAGGTGTTGTGGTTAATAACCGCAGCAATTGACGT…	Proteobacteria	Gammaproteobacteria	surface	warm	10.23.13	Tanners BMM + lignin (liquid)	anaerobic (N2)	baited with lignin BioSep beads in field for 3 months
GAS100	GCAAGTCGAACGGCAGCACGGGGGCAACCCTGGTGGCGAGTGGCGAACGGGTGAGTAATACATCGGAACGTGTCCTGTAGTGGGGGATAGCCCGGCGAAAGCCGGATTAATACCGCATACGCTCTACGGAGGAAAGGGGGGGATCTTAGGACCTCTCGCTACAGGGGCGGCCGATGGCAGATT-AGCTAG-TTGGTGGGGTAAAGGCCTACCAAGGCGACGATCTGTAGCTGGTCTGAGAGGACGACCAG-CCACACTGGGACTGAGACA-CGGCCCAGACTCCTACGGGAGGCAGCAGTGGGGAATTTTGGACAATGGGCGCAAGCCTGATCCAGCAATGCCGCGTGTGTGAAGAAGGCCTTCGGGTTGTAAAG-CACTTTTGTCCGGAAAGAAAACT…	Proteobacteria	Betaproteobacteria	mineral	warm	6.30.14	modified CMC	aerobic	root surface sterilization and mashing
GAS101	TGCAAGTCGAACGGCAGCACGGGGGCAACCCTGGTGGCGAGTGGCGAACGGGTGAGTAATACATCGGAACGTGTCCTGTAGTGGGGGATAGCCCGGCGAAAGCCGGATTAATACCGCATACGCTCTACGGAGGAAAGGGGGGGATCTTAGGACCTCTCGCTACAGGGGCGGCCGATGGCAGATTAGCTAGTTGGTGGGGTAAAGGCCTACCAAGGCGACGATCTGTAGCTGGTCTGAGAGGACGACCAGCCACACTGGGACTGAGACACGGCCCAGACTCCTACGGGAGGCAGCAGTGGGGAATTTTGGACAATGGGCGCAAGCCTGATCCAGCAATGCCGCGTGTGTGAAGAAGGCCTTCGGGTTGTAAAGCACTTTTGTCCGGAAAGAAAACTTCCT…	Proteobacteria	Betaproteobacteria	mineral	warm	6.30.14	modified CMC	aerobic	root surface sterilization and mashing
GAS1013	TGCAAGTCGAACGGCAGCACGGGGGCAACCCTGGTGGCGAGTGGCGAACGGGTGAGTAATACATCGGAACGTGTCCTGTAGTGGGGGATAGCCCGGCGAAAGCCGGATTAATACCGCATACGCTCTACGGAGGAAAGGGGGGGATCTTAGGACCTCTCGCTACAGGGGCGGCCGATGGCAGATTAGCTAGTTGGTGGGGTAAAGGCCTACCAAGGCGACGATCTGTAGCTGGTCTGAGAGGACGACCAGCCACACTGGGACTGAGACACGGCCCAGACTCCTACGGGAGGCAGCAGTGGGGAATTTTGGACAATGGGCGCAAGCCTGATCCAGCAATGCCGCGTGTGTGAAGAAGGCCTTCGGGTTGTAAAGCACTTTTGTCCGGAAAGAAATCCTTTG…			mineral	warm	4.28.14	VL-55 - ROC	2% O2	dried at room temperature ~8 months
GAS104	TAGCGCCCTCCTTGCGGTTAGGCTACCTACTTCTGGTGAAACCCACTCCCATGGTGTGACGGGCGGTGTGTACAAGACCCGGGAACGTATTCACCGCGGCATGCTGATCCGCGATTACTAGCGATTCCAGCTTCACGCACTCGAGTTGCAGAGTGCGATCCGGACTACGATCGGTTTTCTGGGATTGGCTCCCCCTCGCGGGTTGGCGACCCTCTGTTCCGACCATTGTATGACGTGTGAAGCCCTACCCATAAGGGCCATGAGGACTTGACGTCATCCCCACCTTCCTCCGGTTTGTCACCGGCAGTCTCCCTAGAGTGCTCTTGCGTAGCAACTAGGGACAAGGGTTGCGCTCGTTGCGGGACTTAACCCAACATCTCACGACACGAGCTGACGACA…	Proteobacteria	Betaproteobacteria	mineral	warm	6.30.14	modified CMC	aerobic	root surface sterilization and mashing
GAS105	TAGCTAGTTGGTGGGGTAAAGGCCTACCAAGGCGACGATCTGTAGCTGGTCTGAGAGGACGACCAGCCACACTGGGACTGAGACACGGCCCAGACTCCTACGGGAGGCAGCAGTGGGGAATTTTGGACAATGGGCGCAAGCCTGATCCAGCAATGCCGCGTGTGTGAAGAAGGCCTTCGGGTTGTAAAGCACTTTTGTCCGGAAAGAAATCCTTTGGGCTAATACCCTGAGGGGATGACGGTACCGGAAGAATAAGCACCGGCTAACTACGTGCCAGCAGCCGCGGTAATACGTAGGGTGCAAGCGTTAATCGGAATTACTGGGCGTAAAGCGTGCGCAGGCGGTCCGCTAAGACAGATGTGAAATCCCCGGGCTTAACCTGGGAACTGCATTTGTGAC…	Proteobacteria	Betaproteobacteria	mineral	warm	6.30.14	modified CMC	aerobic	root surface sterilization and mashing
GAS1054	GCAAGTCGAACGGTGAAGCCCTTCGGGGTGGATCAGTGGCGAACGGGTGAGTAACACGTGGGCAATCTGCCCTGCACTCTGGGACAAGCCCTGGAAACGGGGTCTAATACCGGATATGACCTTCCTCTGCATGGGGGAAGGTGGAAAGCTCCGGCGGTGCAGGATGAGCCCGCGGCCTATCAGCTTGTTGGTGGGGTAATGGCCTACCAAGGCGACGACGGGTAGCCGGCCTGAGAGGGCGACCGGCCACACTGGGACTGAGACACGGCCCAGACTCCTACGGGAGGCAGCAGTGGGGAATATTGCACAATGGGCGAAAGCCTGATGCAGCGACGCCGCGTGAGGGATGACGGCCTTCGGGTTGTAAACCTCTTTCAGCAGGGAAGAAGCGCAAGTGAC…	Actinobacteria	Actinobacteria	mineral	control	4.28.14	VL-55 - PP	2% O2	dried at room temperature ~8 months
GAS106B	GTAGCGCCCTCCTTGCGGTTAGGCTACCTACTTCTGGTGAAACCCACTCCCATGGTGTGACGGGCGGTGTGTACAAGACCCGGGAACGTATTCACCGCGGCATGCTGATCCGCGATTACTAGCGATTCCAGCTTCACGCACTCGAGTTGCAGAGTGCGATCCGGACTACGATCGGTTTTCTGGGATTGGCTCCCCCTCGCGGGTTGGCGACCCTCTGTTCCGACCATTGTATGACGTGTGAAGCCCTACCCATAAGGGCCATGAGGACTTGACGTCATCCCCACCTTCCTCCGGTTTGTCACCGGCAGTCTCCCTAGAGTGCTCTTGCGTAGCAACTAGGGACAAGGGTTGCGCTCGTTGCGGGACTTAACCCAACATCTCACGACACGAGCTGACGAC…	Proteobacteria	Betaproteobacteria	mineral	warm	6.30.14	modified CMC	aerobic	root surface sterilization and mashing
GAS107	CGAGTGGCGAACGGGTGAGTAATACATCGGAACGTGTCCTGTAGTGGGGGATAGCCCGGCGAAAGCCGGATTAATACCGCATACGCTCTACGGAGGAAAGGGGGGGATCTTAGGACCTCTCGCTACAGGGGCGGCCGATGGCAGATTAGCTAGTTGGTGGGGTAAAGGCCTACCAAGGCGACGATCTGTAGCTGGTCTGAGAGGACGACCAGCCACACTGGGACTGAGACACGGCCCAGACTCCTACGGGAGGCAGCAGTGGGGAATTTTGGACAATGGGCGCAAGCCTGATCCAGCAATGCCGCGTGTGTGAAGAAGGCCTTCGGGTTGTAAAGCACTTTTGTCCGGAAAGAAAACTTCCTGGTTAATACCCGGGGAGGATGACGGTACCGGAAGAAT…	Proteobacteria	Betaproteobacteria	mineral	warm	6.30.14	modified CMC	aerobic	root surface sterilization and mashing
GAS1077	TAAAGGTTACCTCACCGACTTCGGGTGTTACAAACTCTCGTGGTGTGACGGGCGGTGTGTACAAGGCCCGGGAACGTATTCACCGTGGCATGCTGATCCACGATTACTAGCGATTCCGGCTTCATGTAGGCGAGTTGCAGCCTACAATCCGAACTGAGAACGATTTTATGAGATTAGCATACCCTCGCGAGTTAGCGACTCTTTGTATCGTCCATTGTAGCACGTGTGTAGCCCAGGTCATAAGGGGCATGATGATTTGACGTCATCCCCACCTTCCTCCGGTTTGTCACCGGCAGTCACCTTAGAGTGCCCAACTAAATGATGGCAACTAAGATCAAGGGTTGCGCTCGTTGCGGGACTTAACCCAACATCTCACGACACGAGCTGACGACAACCATG…	Firmicutes	Bacilli	mineral	control	4.28.14	VL-55 - PP	2% O2	dried at room temperature ~8 months
GAS108	GCAATCCCTGGTGGCGAGTGGCGAACGGGTGAGTAATACATCGGAACGTGTCCTGTAGTGGGGGATAGCCCGGCGAAAGCCGGATTAATACCGCATACGCTCTACGGAGGAAAGGGGGGGATCGCAAGACCTCTCGCTACAGGGGCGGCCGATGGCAGATTAGCTAGTTGGTGGGGTAAAGGCCTACCAAGGCGACGATCTGTAGCTGGTCTGAGAGGACGACCAGCCACACTGGGACTGAGACACGGCCCAGACTCCTACGGGAGGCAGCAGTGGGGAATTTTGGACAATGGGCGCAAGCCTGATCCAGCAATGCCGCGTGTGTGAAGAAGGCCTTCGGGTTGTAAAGCACTTTTGTCCGGAAAGAAATCCTTTGGGCTAATACCCTGAGGGGATGAC…	Proteobacteria	Betaproteobacteria	mineral	warm	6.30.14	modified CMC	aerobic	root surface sterilization and mashing
GAS109	GGTGACCGTCCTCCTTGCGGTTAGACTAGCCACTTCTGGTAAAACCCACTCCCATGGTGTGACGGGCGGTGTGTACAAGACCCGGGAACGTATTCACCGCGGCATGCTGATCCGCGATTACTAGCGATTCCAGCTTCACGTAGTCGAGTTGCAGACTACGATCCGGACTACGATCGGTTTTCTGGGATTAGCTCCCCCTCACGGGTTGGCAGCCCTCTGTTCCGACCATTGTATGACGTGTGAAGCCCTACCCATAAGGGCCATGAGGACTTGACGTCATCCCCACCTTCCTCCGGTTTGTCACCGGCAGTCTCCTTAGAGTGCTCTTGCGTAGCAACTAAGGACAAGGGTTGCGCTCGTTGCGGGACTTAACCCAACATCTCACGACACGAGCTGACG…	Proteobacteria	Betaproteobacteria	mineral	warm	6.30.14	modified CMC	aerobic	root surface sterilization and mashing
GAS1094	GCTTGCTTCTTCTGATTTAGCGGCGGACGGGTGAGTAACACGTGGGCAACCTACCTAGTAGATTGGGATAACTCCGGGAAACCGGGGCTAATACCGAATAATCCATTTTGTCACATGGCAAAATGCTGAAAGGCGGTTTCGGCTGTCACTACTAGATGGGCCCGCGGTGCATTAGCTAGTTGGTGGGGTAACGGCCTACCAAGGCAACGATGCATAGCCGACCTGAGAGGGTGATCGGCCACATTGGGACTGAGACACGGCCCAAACTCCTACGGGAGGCAGCAGTAGGGAATCTTCCACAATGGACGAAAGTCTGATGGAGCAACGCCGCGTGAGTGATGAAGGTTTTCGGATCGTAAAACTCTGTTGTAAGGGAAGAACAAGTACGTTAGTAACTGA…	Firmicutes	Bacilli	mineral	control	4.28.14	VL-55 - PP	2% O2	dried at room temperature ~8 months
GAS1096	GAAAACTCTAGAGATAGAGCTTCTCCTTCGGGAGCAGAGTGACAGGTGGTGCATGGTTGTCGTCAGCTCGTGTCGTGAGATGTTGGGTTAAGTCCCGCAACGAGCGCAACCCTTGATCTTAGTTGCCATCATTAAGTTGGGCACTCTAAGGTGACTGCCGGTGACAAACCGGAGGAAGGTGGGGATGACGTCAAATCATCATGCCCCTTATGACCTGGGCTACACACGTGCTACAATGGACGGTACAAAGAGCTGCAAGACCGCGAGGTGGAGCTAATCTCATAAAACCGTTCTCAGTTCGGATTGTAGGCTGCAACTCGCCTACATGAAGCTGGAATCGCTAGTAATCGCGGATCAGCATGCCGCGGTGAATACGTTCCCGGGCCTTGTACACACCGC…			mineral	control	4.28.14	VL-55 - PP	2% O2	dried at room temperature ~8 months
GAS1099	CTGACGCTGAGGAGCGAAAGCGTGGGGAGCGAACAGGATTAGATACCCTGGTAGTCCACGCCGTAAACGTTGGGAACTAGGTGTTGGCGACATTCCACGTCGTCGGTGCCGCAGCTAACGCATTAAGTTCCCCGCCTGGGGAGTACGGCCGCAAGGCTAAAACTCAAAGGAATTGACGGGGGCCCGCACAAGCAGCGGAGCATGTGGCTTAATTCGACGCAACGCGAAGAACCTTACCAAGGCTTGACATATACCGGAAACGGCTAGAGATAGTCGCCCCCTTGTGGTCGGTATACAGGTGGTGCATGGTTGTCGTCAGCTCGTGTCGTGAGATGTTGGGTTAAGTCCCGCAACGAGCGCAACCCTTGTTCTGTGTTGCCAGCATGCCTTTCGGGGTGA…			mineral	warm	4.28.14	VL-55 - PP	2% O2	dried at room temperature ~8 months
GAS13	GTGAACCGCTTTCGGGCGGGGATCAGTGGCGAACGGGTGAGTAACACGTGGGTAACCTGCCCTCCACTCTGGGATAACTCCGGGAAACCGGGGCTAATACCGGATACGACCTGGCGGCATCGCCTCGGGTGGAAAGTTTTTCGGTGGAGGATGGACCCGCGGCCTATCAGCTTGGGTGGGGTAATGGCCTACCAAGGCTTTGACGGGTAGCCGGCCTGAGAGGGCGACCGGCCACACTGGGACTGAGACACGGCCCAGACTCCTACGGGAGGCAGCAGTGGGGAATATTGCACAATGGGCGAAAGCCTGATGCAGCGACGCCGCGTGAGGGATGACGGCCTTCGGGTTGTAAACCTCTTTCAGCAGGGACGAAGCGCAAGTGACTGTACCTGCAGAAGA…	Actinobacteria	Actinobacteria	mineral	warm	6.30.14	VL-55 - ROC	aerobic	vigorous shaking with reducing and dispersal agents
GAS145	TTTCGGGGGTACTCGAGTGGCGAACGGGTGAGTAACACGTGGGTGATCTGCCCTGCACTTTGGGATAAGCCTGGGAAACTGGGTCTAATACCGAATACACCTTGCTGGCTGCATGGCCTGGTGGGGGAAAGCTTTTGCGGTGTGGGATGGGCCCGCGGCCTATCAGCTTGTTGGTGGGGTGATGGCCTACCAAGGCGACGACGGGTAGCCGGCCTGAGAGGGTGTCCGGCCACACTGGGACTGAGATACGGCCCAGACTCCTACGGGAGGCAGCAGTGGGGAATATTGCACAATGGGCGCAAGCCTGATGCAGCGACGCCGCGTGAGGGATGACGGCCTTCGGGTTGTAAACCTCTTTCAGTATCGACGAAGCGCAAGTGACGGTAGGTACAGAAGAAG…	Actinobacteria	Corynebacterineae	mineral	control	6.30.14	VL-55 - xylan	aerobic	vigorous shaking with reducing and dispersal agents
GAS15	TGCAGTCGAGCGGTAAGGCCCTTCGGGGTACACGAGCGGCGAACGGGTGAGTAACACGTGGGTGATCT-GCCTTGCACTCTGGGATAAGCCTGGGAAACTGGGTCTAATACCGGATATGACCACTTACTGCATGGTTTGTGGTGGAAAGATTTATCGGTGCGAGATGGGCCCGCGGCCT-ATCAGCTTGTTGGTGGGGTAACGGCCTACCAAGGCGACGACGGGTAGCCGACCTGAGAGGGTGATCGGCCACACTGGGACTGAGACACGGCCCAGACTCCTACGGGAGGCAGCAGTGGGGAATATTGCACAATGGGCGGAAGCCTGATGCAGCGACGCCGCGTGAGGGATGACGGCCTTCGGGTTGTAAACCTCTTTCGACAGGGACGAAGCGCAAGTG…	Actinobacteria	Actinobacteria	mineral	warm	6.30.14	VL-55 - ROC	aerobic	vigorous shaking with reducing and dispersal agents
GAS150	GGGTGAGTAACGCGTGGGGATGTACCCAAAGGTGCGGAATAACTCAGGGAAACTTGAGCTAATACCGCATGTGCCCGAGAGGGGAAAGATTTATCGCCTTTGGATCAACCCGCGTCAGATTAGCTAGTTGGTAGGGTAATGGCCTACCAAGGCGACGATCTGTAGCTGGTCTGAGAGGATGATCAGCCACACTGGGACTGAGACACGGCCCAGACTCCTACGGGAGGCAGCAGTGGGGAATATTGGACAATGGGCGCAAGCCTGATCCAGCCATGCCGCGTGAGTGATGACGGCCTTAGGGTTGTAAAGCTCTTTTAACAGGGACGATAATGACGGTACCTGTAGAATAAGCCCCGGCTAACTTCGTGCCAGCAGCCGCGGTAATACGAAGGGGGCTAG…	Proteobacteria	Alphaproteobacteria	mineral	control	6.30.14	VL-55 - ROC	aerobic	vigorous shaking with reducing and dispersal agents
GAS159	TGGCGAGTGGCGAACGGGTGAGTAATACATCGGAACGTGTCCTGGAGTGGGGGATAGCCCGGCGAAAGCCGGATTAATACCGCATACGCTCTGTGGAGGAAAGGGGGGGATCGCAAGACCTCTCGCTCAAGGGGCGGCCGATGGCAGATTAGCTAGTTGGTGGGGTAAAGGCCTACCAAGGCGACGATCTGTAGCTGGTCTGAGAGGACGACCAGCCACACTGGGACTGAGACACGGCCCAGACTCCTACGGGAGGCAGCAGTGGGGAATTTTGGACAATGGGCGCAAGCCTGATCCAGCAATGCCGCGTGTGTGAAGAAGGCCTTCGGGTTGTAAAGCACTTTTGTCCGGAAAGAAAACCTCTGCCCGAATACGGCGGGGGGATGACGGTACCGGAAG…	Proteobacteria	Betaproteobacteria	mineral	outside	6.30.14	VL-55 - ROC	aerobic	vigorous shaking with reducing and dispersal agents
GAS163	CCTGGTGGCGAGTGGCGAACGGGTGAGTAATACATCGGAACGTGTCCTGGAGTGGGGGATAGCCCGGCGAAAGCCGGATTAATACCGCATACGCTCTGTGGAGGAAAGGGGGGGATCTCAAGACCTCTCGCTCAAGGGGCGGCCGATGGCAGATTAGGTGGTTGGTGGGGTAAAGGCCTACCAAGGCGACGATCTGTAGCTGGTCTGAGAGGACGACCAGCCACACTGGGACTGAGACACGGCCCAGACTCCTACGGGAGGCAGCAGTGGGGAATTTTGGACAATGGGCGCAAGCCTGATCCAGCAATGCCGCGTGTGTGAAGAAGGCCTTCGGGTTGTAAAGCACTTTTGTCCGGAAAGAAAACCTCTGCCCGAATACGGCGGGGGGATGACGGTACC…	Proteobacteria	Betaproteobacteria	mineral	outside	6.30.14	VL-55 - ROC	aerobic	vigorous shaking with reducing and dispersal agents
GAS169	GTGGCGAGTGGCGAACGGGTGAGTAATACATCGGAACGTGTCCTGTAGTGGGGGATAGCCCGGCGAAAGCCGGATTAATACCGCATACGCTCTACGGAGGAAAGGGGGGGATCTTAGGACCTCTCGCTACAGGGGCGGCCGATGGCAGATTAGCTAGTTGGTGGGGTAAAGGCCTACCAAGGCGACGATCTGTAGCTGGTCTGAGAGGACGACCAGCCACACTGGGACTGAGACACGGCCCAGACTCCTACGGGAGGCAGCAGTGGGGAATTTTGGACAATGGGCGCAAGCCTGATCCAGCAATGCCGCGTGTGTGAAGAAGGCCTTCGGGTTGTAAAGCACTTTTGTCCGGAAAGAAAACTTCCTGGTTAATACCCGGGGAGGATGACGGTACCGGAA…	Proteobacteria	Betaproteobacteria	mineral	outside	6.30.14	VL-55 - ROC	aerobic	vigorous shaking with reducing and dispersal agents
GAS185	AACGTAGGGAAACTTACGCTAATACCGCATACGTCCTACGGGAGAAAGCGGGGGAGCTTCGGGCCTCGCGCGGTTGGATGGACCGATGTGCGATTAGCTTGTTGGTGAGGTAACGGCTCACCAAGGCGACGATCGCTAGCTGGTCTGAGAGGATGATCAGCCACACTGGGACTGAGACACGGCCCAGACTCCTACGGGAGGCAGCAGTGGGGAATATTGGACAATGGGCGCAAGCCTGATCCAGCAATGCCGCGTGTGTGAAGAAGGCCTTCGGGTTGTAAAGCACTTTTATCAGGAGCGAAATCTGCAGGGCTAATACCCATGCAGTCTGACGGTACCTGAGGAATAAGCACCGGCTAACTCCGTGCCAGCAGCCGCGGTAATACGGAGGGTGCAAGC…	Proteobacteria	Gammaproteobacteria	mineral	outside	6.30.14	VL-55 - ROC	aerobic	vigorous shaking with reducing and dispersal agents
GAS186	TGCAGTCGAACGGCAGCACAGCAGAGCTTGCTCTGTGGGTGGCGAGTGGCGGACGGGTGAGTAATGCATCGGGACCTACCCAACTGTGGGGGATAACGTAGGGAAACTTACGCTAATACCGCATACGTCCTACGGGAGAAAGCGGGGGACCTTCGGGCCTCGCGCGGTTGGATGGACCGATGTGCGATTAGCTTGTTGGTGAGGTAACGGCTCACCAAGGCGACGATCGCTAGCTGG-TCTG-AGAGGATGATCAGCCACACTGGGACTGAGACACGGCCCAGACTCCTACGGGAGGCAGCAGTGGGGAATATTGGACAATGGGCGCAAGCCTGATCCAGCAATGCCGCGTGTGTGAAGAAGGCCTTCGGGTTGTAAAGCACTTTTATCAGGAGCGAAA…	Proteobacteria	Gammaproteobacteria	mineral	outside	6.30.14	VL-55 - ROC	aerobic	vigorous shaking with reducing and dispersal agents
GAS191	CAGACGGGTGAGTAACACGTGGGAACGTCCCCCTCGGTTCGGAATAACTCAGGGAAACTTGAGCTAATACCGGATACGTCCGAGAGGAGAAAGATTTATCGCCGAGGGATCGGCCCGCGTCTGATTAGCTAGTTGGTGAGGTAACGGCTCACCAAGGCGACGATCAGTAGCTGGTCTGAGAGGATGACCAGCCACACTGGGACTGAGACACGGCCCAGACTCCTACGGGAGGCAGCAGTGGGGAATCTTGGACAATGGGCGAAAGCCTGATCCAGCCATGCCGCGTGAGTGATGAAGGCCTTAGGGTTGTAAAGCTCTTTCGACGGGGACGATAATGACGGTACCCGTAGAAGAAGCCCCGGCTAACTTCGTGCCAGCAGCCGCGGTAATACGAAGGGG…	Proteobacteria	Alphaproteobacteria	mineral	outside	6.30.14	VL-55 - xylan	aerobic	vigorous shaking with reducing and dispersal agents
GAS195	AACCCTGGTGGCGAGTGGCGAACGGGTGAGTAATACATCGGAACGTGTCCTGGAGTGGGGGATAGCCCGGCGAAAGCCGGATTAATACCGCATACGCTCTGAGGAGGAAAGGGGGGGATCGCAAGACCTCTCGCTCAAGGGGCGGCCGATGGCAGATTAGCTAGTTGGTGGGGTAAAGGCCTACCAAGGCGACGATCTGTAGCTGGTCTGAGAGGACGACCAGCCACACTGGGACTGAGACACGGCCCAGACTCCTACGGGAGGCAGCAGTGGGGAATTTTGGACAATGGGCGCAAGCCTGATCCAGCAATGCCGCGTGTGTGAAGAAGGCCTTCGGGTTGTAAAGCACTTTTGTCCGGAAAGAAAACCTCTGCCCGAATACGGCGGGGGGATGACGGT…	Proteobacteria	Betaproteobacteria	mineral	outside	6.30.14	VL-55 - xylan	aerobic	vigorous shaking with reducing and dispersal agents
GAS199	CGAGTGGCGAACGGGTGAGTAATACATCGGAACGTGTCCTGTAGTGGGGGATAGCCCGGCGAAAGCCGGATTAATACCGCATACGCTCTACGGAGGAAAGGGGGGGATCTTAGGACCTCTCGCTACAGGGGCGGCCGATGGCAGATTAGCTAGTTGGTGGGGTAAAGGCCTACCAAGGCGACGATCTGTAGCTGGTCTGAGAGGACGACCAGCCACACTGGGACTGAGACACGGCCCAGACTCCTACGGGAGGCAGCAGTGGGGAATTTTGGACAATGGGCGCAAGCCTGATCCAGCAATGCCGCGTGTGTGAAGAAGGCCTTCGGGTTGTAAAGCACTTTTGTCCGGAAAGAAAACGTCGTGGTTAATACCCGTGGCGGATGACGGTACCGGAAGAAT…	Proteobacteria	Betaproteobacteria	mineral	outside	6.30.14	VL-55 - PP	aerobic	vigorous shaking with reducing and dispersal agents
GAS200	CCTGGTGGCGAGTGGCGAACGGGTGAGTAATACATCGGAACGTGTCCTGGAGTGGGGGATAGCCCGGCGAAAGCCGGATTAATACCGCATACGCTCTGAGGAGGAAAGGGGGGGATCGCAAGACCTCTCGCTCAAGGGGCGGCCGATGGCAGATTAGCTAGTTGGTGGGGTAAAGGCCTACCAAGGCGACGATCTGTAGCTGGTCTGAGAGGACGACCAGCCACACTGGGACTGAGACACGGCCCAGACTCCTACGGGAGGCAGCAGTGGGGAATTTTGGACAATGGGCGCAAGCCTGATCCAGCAATGCCGCGTGTGTGAAGAAGGCCTTCGGGTTGTAAAGCACTTTTGTCCGGAAAGAAAACCTCTGCCCGAATACGGCGGGGGGATGACGGTACC…	Proteobacteria	Betaproteobacteria	mineral	outside	6.30.14	VL-55 - PP	aerobic	vigorous shaking with reducing and dispersal agents
GAS2003	AGAGGGTTTCCGCCCTTTAGTGCTGAAGTTAACGCATTAAGCACTCCGCCTGGGGAGTACGGCCGCAAGGNTGAAACTCAAAGGAATTGACGGGGGCCCGCACAAGCGGTGGAGCATGTGGTTTAATTCGAAGCAACGCGAAGAACCTTACCAGGTCTTGACATCCTCTGAAAACTCTAGAGATAGAGCTTCTCCTTCGGGAGCAGAGTGACAGGTGGTGCATGGTTGTCGTCAGCTCGTGTCGTGAGATGTTGGGTTAAGTCCCGCAACGAGCGCAACCCTTGATCTTAGTTGCCATCATTAAGTTGGGCACTCTAAGGTGACTGCCGGTGACAAACCGGAGGAAGGTGGGGATGACGTCAAATCATCATGCCCCTTATGACCTGGGCTACACACGTG…	Firmicutes	Bacilli	mineral	control	4.28.14	VL-55 - PP	2% O2	dried at room temperature ~8 months
GAS2004	GGGCAACCTACCTAGTAGATTGGGATAACTCCGGGAAACCGGGGCTAATACCGAATAATCCATTTTGTCACATGGCAAAATGCTGAAAGGCGGTTTCGGCTGTCACTACTAGATGGGCCCGCGGTGCATTAGCTAGTTGGTGGGGTAACGGCCTACCAAGGCAACGATGCATAGCCGACCTGAGAGGGTGATCGGCCACATTGGGACTGAGACACGGCCCAAACTCCTACGGGAGGCAGCAGTAGGGAATCTTCCACAATGGACGAAAGTCTGATGGAGCAACGCCGCGTGAGTGATGAAGGTTTTCGGATCGTAAAACTCTGTTGTAAGGGAAGAACAAGTACGTTAGTAACTGAACGTACCTTGACGGTACCTTATTAGAAAGCCACGGCTAACTAC…	Firmicutes	Bacilli	mineral	control	4.28.14	VL-55 - PP	2% O2	dried at room temperature ~8 months
GAS204A	TTCGGGGTGGATCAGTGGCGAACGGGTGAGTAACACGTGGGCAATCTGCCCTGCACTCTGGGACAAGCCCTGGAAACGGGGTCTAATACCGGATATGACCTTCCTCCGCATGGGGGTTGGTGTAAAGCTCCGGCGGTGCAGGATGAGCCCGCGGCCTATCAGCTTGTTGGTGGGGTAATGGCCTACCAAGGCGACGACGGGTAGCCGGCCTGAGAGGGCGACCGGCCACACTGGGACTGAGACACGGCCCAGACTCCTACGGGAGGCAGCAGTGGGGAATATTGCACAATGGGCGAAAGCCTGATGCAGCGACGCCGCGTGAGGGATGACGGCCTTCGGGTTGTAAACCTCTTTCAGCAGGGAAGAAGCGCAAGTGACGGTACCTGCAGAAGAAGCACC…	Actinobacteria	Actinobacteria	mineral	warm	6.30.14	VL-55 - PP	2% O2	vigorous shaking with reducing and dispersal agents
GAS204B	TTCGGGGTGGATCAGTGGCGAACGGGTGAGTAACACGTGGGCAATCTGCCCTGCACTCTGGGACAAGCCCTGGAAACGGGGTCTAATACCGGATATGACCTTCCTCCGCATGGGGGTTGGTGTAAAGCTCCGGCGGTGCAGGATGAGCCCGCGGCCTATCAGCTTGTTGGTGGGGTAATGGCCTACCAAGGCGACGACGGGTAGCCGGCCTGAGAGGGCGACCGGCCACACTGGGACTGAGACACGGCCCAGACTCCTACGGGAGGCAGCAGTGGGGAATATTGCACAATGGGCGAAAGCCTGATGCAGCGACGCCGCGTGAGGGATGACGGCCTTCGGGTTGTAAACCTCTTTCAGCAGGGAAGAAGCGCAAGTGACGGTACCTGCAGAAGAAGCACC…	Actinobacteria	Actinobacteria	mineral	warm	6.30.14	VL-55 - PP	2% O2	vigorous shaking with reducing and dispersal agents
GAS205	TGCAGTCNNACGGCAGCACGGGGGCAACCCTGGTGGCGAGTGGCGAACGGGTGAGTAATACATCGGAACGTGTCCTGTAGTGGGGGATAGCCCGGCGAAAGCCGGATTAATACCGCATACGCTCTACGGAGGAAAGGGGGGGATCGTAGGACCTCTCGCTACAGGGGCGGCCGATGGCAGATTAGCTAGTTGGTGGGGTAAAGGCCTACCAAGGCGACGATCTGTAGCTGGTCTGAGAGGACGACCAGCCACACTGGGACTGAGACACGGCCCAGACTCCTACGGGAGGCAGCAGTGGGGAATTTTGGACAATGGGCGCAAGCCTGATCCAGCAATGCCGCGTGTGTGAAGAAGGCCTTCGGGTTGTAAAGCACTTTTGTCCGGAAAGAAATCCTTTGG…	Proteobacteria	Betaproteobacteria	mineral	warm	6.30.14	VL-55 - PP	2% O2	vigorous shaking with reducing and dispersal agents
GAS206C	GCAACCCTGGTGGCGAGTGGCGAACGGGTGAGTAATACATCGGAACGTGTCCTGTAGTGGGGGATAGCCCGGCGAAAGCCGGATTAATACCGCATACGCTCTACGGAGGAAAGGGGGGGATCGTAGGACCTCTCGCTACAGGGGCGGCCGATGGCAGATTAGCTAGTTGGTGGGGTAAAGGCCTACCAAGGCGACGATCTGTAGCTGGTCTGAGAGGACGACCAGCCACACTGGGACTGAGACACGGCCCAGACTCCTACGGGAGGCAGCAGTGGGGAATTTTGGACAATGGGCGCAAGCCTGATCCAGCAATGCCGCGTGTGTGAAGAAGGCCTTCGGGTTGTAAAGCACTTTTGTCCGGAAAGAAATCCTTTGGGCTAATACCCTGAGGGGATGACG…	Proteobacteria	Betaproteobacteria	mineral	warm	6.30.14	VL-55 - PP	2% O2	vigorous shaking with reducing and dispersal agents
GAS207	TGCAGTCGAACGGCAGCACGGGAGCAATCCTGGTGGCGAGTGGCGAACGGGTGAGTAATACATCGGAACGTGTCCTGGAGTGGGGGATAGCCCGGCGAAAGCCGGATTAATACCGCATACGCTCTATGGAGGAAAGCGGGGGATCTTTCGGGACCTCGCGCTCAAGGGGCGGCCGATGGCAGATTAGCTAGTTGGTGGGGTAAAGGCCTACCAAGGCGACGATCTGTAGCTGGTCTGAGAGGACGACCAGCCACACTGGGACTGAGACACGGCCCAGACTCCTACGGGAGGCAGCAGTGGGGAATTTTGGACAATGGGCGCAAGCCTGATCCAGCAATGCCGCGTGTGTGAAGAAGGCCTTCGGGTTGTAAAGCACTTTTGTCCGGAAAGAAAACCTCT…	Proteobacteria	Betaproteobacteria	mineral	warm	6.30.14	VL-55 - PP	aerobic	vigorous shaking with reducing and dispersal agents
GAS22	GATCTGCCTTGCACTCTGGGATAAGCCTGGGAAACTGGGTCTAATACCGGATATGACCACTTACTGCATGGTTTGTGGTGGAAAGATTTATCGGTGCGAGATGGGCCCGCGGCCTATCAGCTTGTTGGTGGGGTAACGGCCTACCAAGGCGACGACGGGTAGCCGACCTGAGAGGGTGATCGGCCACACTGGGACTGAGACACGGCCCAGACTCCTACGGGAGGCAGCAGTGGGGAATATTGCACAATGGGCGGAAGCCTGATGCAGCGACGCCGCGTGAGGGATGACGGCCTTCGGGTTGTAAACCTCTTTCGACAGGGACGAAGCGCANGTGACGGTACCTGTAGAAGAAGCACCGGCCAACTACGTGCCAGCAGCCGCGGTAATACGTAGGGTGCG…	Actinobacteria	Actinobacteria	mineral	warm	6.30.14	VL-55 - ROC	aerobic	vigorous shaking with reducing and dispersal agents
GAS225	CCTGGTGGCGAGTGGCGAACGGGTGAGTAATACATCGGAACGTGTCCTGTAGTGGGGGATAGCCCGGCGAAAGCCGGATTAATACCGCATACGCTCTACGGAGGAAAGGGGGGGATCTTAGGACCTCCCGCTACAGGGGCGGCCGATGGCAGATTAGCTAGTTGGTGGGGTAAAGGCCTACCAAGGCGACGATCTGTAGCTGGTCTGAGAGGACGACCAGCCACACTGGGACTGAGACACGGCCCAGACTCCTACGGGAGGCAGCAGTGGGGAATTTTGGACAATGGGGGAAACCCTGATCCAGCAATGCCGCGTGTGTGAAGAAGGCCTTCGGGTTGTAAAGCACTTTTGTCCGGAAAGAAAACCTCTGGGTTAATACCCCGGGGGGATGACGGTACC…	Proteobacteria	Betaproteobacteria	mineral	warm	6.30.14	VL-55 - ROC	aerobic	vigorous shaking with reducing and dispersal agents
GAS23	CCTGGTGGCGAGTGGCGAACGGGTGAGTAATACATCGGAACGTGTCCTGTAGTGGGGGATAGCCCGGCGAAAGCCGGATTAATACCGCATACGCTCTACGGAGGAAAGGGGGGGATCTTAGGACCTCCCGCTACAGGGGCGGCCGATGGCAGATTAGCTAGTTGGTGGGGTAAAGGCCTACCAAGGCGACGATCTGTAGCTGGTCTGAGAGGACGACCAGCCACACTGGGACTGAGACACGGCCCAGACTCCTACGGGAGGCAGCAGTGGGGAATTTTGGACAATGGGGGAAACCCTGATCCAGCAATGCCGCGTGTGTGAAGAAGGCCTTCGGGTTGTAAAGCACTTTTGTCCGGAAAGAAAACCTCTGGGTTAATACCCCGGGGGGATGACGGTACC…	Proteobacteria	Betaproteobacteria	mineral	warm	6.30.14	VL-55 - ROC	aerobic	vigorous shaking with reducing and dispersal agents
GAS231	TGCAGTCGAGCGGGCGTAGCAATACGTCAGCGGCAGACGGGTGAGTAACGCGTGGGAACATACCTTTTGGTTCGGAACAACACAGGGAAACTTGTGCTAATACCGGATAAGCCCTTACGGGGAAAGATTTATCGCCGAAAGATTGGCCCGCGTCTGATTAGCTAGTTGGTGAGGTAACGGCTCACCAAGGCGACGATCAGTAGCTGGTCTGAGAGGATGATCAGCCACATTGGGACTGAGACACGGCCCAAACTCCTACGGGAGGCAGCAGTGGGGAATATTGGACAATGGGCGCAAGCCTGATCCAGCCATGCCGCGTGAGTGATGAAGGCCCTAGGGTTGTAAAGCTCTTTTGTGCGGGAAGATAATGACGGTACCGCAAGAATAAGCCCCGGCTAA…	Proteobacteria	Alphaproteobacteria	mineral	outside	6.30.14	VL-55 - ROC	aerobic-Coy switch	vigorous shaking with reducing and dispersal agents
GAS232	TGCTCCCTTGCGGTTAGCGCACCGACTTCTAGTGCAACCCACTTTCGTGATGTGACGGGCGGTGTGTACAAGGCCCGGGAACGTATTCACCGCAGCATTCTGATCTGCGATTACTAGCGATTCCAGCTTCATGGAGTCGAGTTGCAGACTCCAATCCGAACTGAGGCCGGCTTTTTCCGATTGGCTCCCCCTCGCGGGTTCGCAGCGGTTTGTACCGGCCATTGTAGCACGTGTGTAGCCCTGGACATAAAGGCCATGAGGACTTGACGTCATCCCCACCTTCCTCCCCGTTATCCGAGGCGGTTTCGCCAGAGTGCTCAACTAAATGGTAGCAACTGGAGATAAGGGTTGCGCTCGTTGCGGGACTTAACCCAACATCTCACGACACGAGCTGACGAC…	Acidobacteria	Acidobacteria	mineral	outside	6.30.14	VL-55 - xylan	aerobic-Coy switch	vigorous shaking with reducing and dispersal agents
GAS24	GGGCAACCCTGGTGGCGAGTGGCGAACGGGTGAGTAATACATCGGAACGTGTCCTGGAGTGGGGGATAGCCCGGCGAAAGCCGGATTAATACCGCATACGCTCTGAGGAGGAAAGGGGGGGATCTTTCGGGACCTCTCGCTCAAGGGGCGGCCGATGGCAGATTAGGTAGTTGGTGGGGTAAAGGCCTACCAAGCCGACGATCTGTAGCTGGTCTGAGAGGACGACCAGCCACACTGGGACTGAGACACGGCCCAGACTCCTACGGGAGGCAGCAGTGGGGAATTTTGGACAATGGGCGCAAGCCTGATCCAGCAATGCCGCGTGTGTGAAGAAGGCCTTCGGGTTGTAAAGCACTTTTGTCCGGAAAGAAAACCTCAGCCCGAATACGGCGGGGGGAT…	Proteobacteria	Betaproteobacteria	mineral	warm	6.30.14	VL-55 - ROC	aerobic	vigorous shaking with reducing and dispersal agents
GAS246B	GGTAAGCGCCCTCCCGAAGGTTAAGCTACCTACTTCTTTTGCAACCCACTCCCATGGTGTGACGGGCGGTGTGTACAAGGCCCGGGAACGTATTCACCGTAGCATTCTGATCTACGATTACTAGCGATTCCGACTTCATGGAGTCGAGTTGCAGACTCCAATCCGGACTACGACATACTTTATGAGGTCCGCTTGCTCTCGCGAGTTCGCTTCTCTTTGTATATGCCATTGTAGCACGTGTGTAGCCCTACTCGTAAGGGCCATGATGACTTGACGTCATCCCCACCTTCCTCCGGTTTATCACCGGCAGTCTCCTTTGAGTTCCCACCATTACGTGCTGGCAACAAAGGATAAGGGTTGCGCTCGTTGCGGGACTTAACCCAACATTTCACAACACGA…	Proteobacteria	Gammaproteobacteria	mineral	warm	6.30.14	VL-55 - PP	aerobic-Coy switch	vigorous shaking with reducing and dispersal agents
GAS249	TGCAGTCGAACGGCAGCACGGGGGCAACCCTGGTGGCGAGTGGCGAACGGGTGAGTAATACATCGGAACGTGTCCTGGAGTGGGGGATAGCCCGGCGAAAGCCGGATTAATACCGCATACGCTCTGAGGAGGAAAGGGGGGGATCGCAAGACCTCTCGCTCAAGGGGCGGCCGATGGCAGATTAGCTAGTTGGTGGGGTAAAGGCCTACCAAGGCGACGATCTGTAGCTGGTCTGAGAGGACGACCAGCCACACTGGGACTGAGACACGGCCCAGACTCCTACGGGAGGCAGCAGTGGGGAATTTTGGACAATGGGCGCAAGCCTGATCCAGCAATGCCGCGTGTGTGAAGAAGGCCTTCGGGTTGTAAAGCACTTTTGTCCGGAAAGAAAACCTCTGC…	Proteobacteria	Betaproteobacteria	mineral	warm	6.30.14	VL-55 - PP	Coy - 5% hydrogen, 5% CO2, 90% nitrogen	vigorous shaking with reducing and dispersal agents
GAS25	CCTGGTGGCGAGTGGCGAACGGGTGAGTAATACATCGGAACGTGTCCTGTAGTGGGGGATAGCCCGGCGAAAGCCGGATTAATACCGCATACGCTCTACGGAGGAAAGGGGGGGATCTTAGGACCTCTCGCTACAGGGGCGGCCGATGGCAGATTAGCTAGTTGGTGGGGTAAAGGCCTACCAAGGCGACGATCTGTAGCTGGTCTGAGAGGACGACCAGCCACACTGGGACTGAGACACGGCCCAGACTCCTACGGGAGGCAGCAGTGGGGAATTTTGGACAATGGGCGCAAGCCTGATCCAGCAATGCCGCGTGTGTGAAGAAGGCCTTCGGGTTGTAAAGCACTTTTGTCCGGAAAGAAAACGTCGTGGTTAATACCCGTGGCGGATGACGGTACC…	Proteobacteria	Betaproteobacteria	mineral	warm	6.30.14	VL-55 - ROC	aerobic	vigorous shaking with reducing and dispersal agents
GAS27A	GCTTGCTGGTGTGGATTAGTGGCGAACGGGTGAGTAACACGTGAGTAACCTGCCCCTCACTCTGGGATAAGCCTGGGAAACTGGGTCTAATACTGGATACGACCGATCTCCGCATGGAGTGTTGGTGGAAAGTTTTTGTGGTGGGGGATGGACTCGCGGCCTATCAGCTTGTTGGTGGGGTAATGGCCTACCAAGGCGACGACGGGTAGCCGGCCTGAGAGGGCGACCGGCCACACTGGGACTGAGACACGGCCCAGACTCCTACGGGAGGCAGCAGTGGGGAATATTGCACAATGGGCGAAAGCCTGATGCAGCGACGCCGCGTGAGGGATGACGGCCTTCGGGTTGTAAACCTCTTTCACCAGGGACGAAGCTAACGTGACGGTACCTGGAGAAGAA…	Actinobacteria	Actinobacteria	mineral	warm	6.30.14	VL-55 - ROC	aerobic	vigorous shaking with reducing and dispersal agents
GAS27B	GGGCAACCCTGGTGGCGAGTGGCGAACGGGTGAGTAATACATCGGAACGTGTCCTGGAGTGGGGGATAGCCCGGCGAAAGCCGGATTAATACCGCATACGCTCTGTGGAGGAAAGGGGGGGATCGCAAGACCTCTCGCTCAAGGGGCGGCCGATGGCAGATTAGGTAGTTGGTGGGGTAAAGGCCTACCAAGGCGACGATCTGTAGCTGGTCTGAGAGGACGACCAGCCACACTGGGACTGAGACACGGCCCAGACTCCTACGGGAGGCAGCAGTGGGGAATTTTGGACAATGGGCGCAAGCCTGATCCAGCAATGCCGCGTGTGTGAAGAAGGCCTTCGGGTTGTAAAGCACTTTTGTCCGGAAAGAAAACCTCTGCCCGAATACGGCGGGGGGATGA…	Proteobacteria	Betaproteobacteria	mineral	warm	6.30.14	VL-55 - ROC	aerobic	vigorous shaking with reducing and dispersal agents
GAS28A	CGGCAGCACGGGGGCAACCCTGGTGGCGAGTGGCGAACGGGTGAGTAATACATCGGAACGTGTCCTGGAGTGGGGGATAGCCCGGCGAAAGCCGGATTAATACCGCATACGCTCTGAGGAGGAAAGGGGGGGATCTTTCGGGACCTCTCGCTCAAGGGGCGGCCGATGGCAGATTAGGTAGTTGGTGGGGTAAAGGCCTACCAAGCCGACGATCTGTAGCTGGTCTGAGAGGACGACCAGCCACACTGGGACTGAGACACGGCCCAGACTCCTACGGGAGGCAGCAGTGGGGAATTTTGGACAATGGGCGCAAGCCTGATCCAGCAATGCCGCGTGTGTGAAGAAGGCCTTCGGGTTGTAAAGCACTTTTGTCCGGAAAGAAAACCTCAGCCCGAATAC…	Proteobacteria	Betaproteobacteria	mineral	warm	6.30.14	VL-55 - ROC	aerobic	vigorous shaking with reducing and dispersal agents
GAS29	GTCCTCCTTGCGGTTAGACTAGCCACTTCTGGTAAAACCCACTCCCATGGTGTGACGGGCGGTGTGTACAAGACCCGGGAACGTATTCACCGCGGCATGCTGATCCGCGATTACTAGCGATTCCAGCTTCACGCAGTCGAGTTGCAGACTGCGATCCGGACTACGATCGGTTTTCTGGGATTGGCTCCCCCTCACGGGTTGGCAGCCCTCTGTTCCGACCATTGTATGACGTGTGAAGCCCTACCCATAAGGGCCATGAGGACTTGACGTCATCCCCACCTTCCTCCGGTTTGTCACCGGCAGTCTCCCTAGAGTGCTCTTGCGTAGCAACTAGGGACAAGGGTTGCGCTCGTTGCGGGACTTAACCCAACATCTCACGACACGAGCTGACGACAGCCA…	Proteobacteria	Betaproteobacteria	mineral	warm	6.30.14	VL-55 - ROC	aerobic	vigorous shaking with reducing and dispersal agents
GAS30B	GTCCTCCTTGCGGTTAGACTAGCCACTTCTGGTAAAACCCACTCCCATGGTGTGACGGGCGGTGTGTACAAGACCCGGGAACGTATTCACCGCGGCATGCTGATCCGCGATTACTAGCGATTCCAGCTTCACGCACTCGAGTTGCAGAGTGCGATCCGGACTACGATCGGTTTTCTGGGATTGGCTCCCCCTCGCGGGTTGGCGACCCTCTGTTCCGACCATTGTATGACGTGTGAAGCCCTACCCATAAGGGCCATGAGGACTTGACGTCATCCCCACCTTCCTCCGGTTTGTCACCGGCAGTCTCCCTAGAGTGCTCTTGCGTAGCAACTAGGGACAAGGGTTGCGCTCGTTGCGGGACTTAACCCAACATCTCACGACACGAGCTGACGACAGCCA…	Proteobacteria	Betaproteobacteria	mineral	warm	6.30.14	VL-55 - ROC	aerobic	vigorous shaking with reducing and dispersal agents
GAS31	GCTCCCTCCACAAGGGTTAGGCCACCGGCTTCGGGTGTTACCGACTTTCATGACGTGACGGGCGGTGTGTACAAGGCCCGGGAACGTATTCACCGCAGCGTTGCTGATCTGCGATTACTAGCGACTCCAACTTCACGGGGTCGAGTTGCAGACCCCGATCCGAACTGAGACCGGCTTTAAGGGATTCGCTCCACCTCACGGTATCGCAGCCCTCTGTACCGGCCATTGTAGCATGTGTGAAGCCCTGGACATAAGGGGCATGATGACTTGACGTCGTCCCCACCTTCCTCCGAGTTGACCCCGGCAGTCTCTCACGAGTCCCCGCCATTACGCGCTGGCAACATAAGATAAGGGTTGCGCTCGTTGCGGGACTTAACCCAACATCTCACGACACGAGCT…	Actinobacteria		mineral	warm	6.30.14	VL-55 - ROC	aerobic	vigorous shaking with reducing and dispersal agents
GAS32	TGACCGTCCTCCTTGCGGTTAGACTAGCCACTTCTGGTAAAACCCACTCCCATGGTGTGACGGGCGGTGTGTACAAGACCCGGGAACGTATTCACCGCGGCATGCTGATCCGCGATTACTAGCGATTCCAGCTTCACGCACTCGAGTTGCAGAGTGCGATCCGGACTACGATCGGTTTTCTGGGATTGGCTCCCCCTCGCGGGTTGGCGACCCTCTGTTCCGACCATTGTATGACGTGTGAAGCCCTACCCATAAGGGCCATGAGGACTTGACGTCATCCCCACCTTCCTCCGGTTTGTCACCGGCAGTCTCCCTAGAGTGCTCTTGCGTAGCAACTAGGGACAAGGGTTGCGCTCGTTGCGGGACTTAACCCAACATCTCACGACACGAGCTGACGAC…	Proteobacteria	Betaproteobacteria	mineral	warm	6.30.14	VL-55 - ROC	aerobic	vigorous shaking with reducing and dispersal agents
GAS33	GTCCTCCTTGCGGTTAGACTAGCCACTTCTGGTAAAACCCACTCCCATGGTGTGACGGGCGGTGTGTACAAGACCCGGGAACGTATTCACCGCGGCATGCTGATCCGCGATTACTAGCGATTCCAGCTTCACGCACTCGAGTTGCAGAGTGCGATCCGGACTACGATCGGTTTTCTGGGATTGGCTCCCCCTCGCGGGTTGGCGACCCTCTGTTCCGACCATTGTATGACGTGTGAAGCCCTACCCATAAGGGCCATGAGGACTTGACGTCATCCCCACCTTCCTCCGGTTTGTCACCGGCAGTCTCCCTAGAGTGCTCTTGCGTAGCAACTAGGGACAAGGGTTGCGCTCGTTGCGGGACTTAACCCAACATCTCACGACACGAGCTGACGACAGCCA…	Proteobacteria	Betaproteobacteria	mineral	warm	6.30.14	VL-55 - ROC	aerobic	vigorous shaking with reducing and dispersal agents
GAS332	TGCAGTCGAACGGCAGCACGCGGGGCAACCCTGGTGGCGAGTGGCGAACGGGTGAGTAATACATCGGAACGTGTCCTGTAGTGGGGGATAGCCCGGCGAAAGCCGGATTAATACCGCATACGCTCTACGGAGGAAAGGGGGGGATCTTAGGACCTCTCGCTACAGGGGCGGCCGATGGCAGATTAGCTAGTTGGTGGGGTAAAGGCCTACCAAGGCGACGATCTGTAGCTGGTCTGAGAGGACGACCAGCCACACTGGGACTGAGACACGGCCCAGACTCCTACGGGAGGCAGCAGTGGGGAATTTTGGACAATGGGCGCAAGCCTGATCCAGCAATGCCGCGTGTGTGAAGAAGGCCTTCGGGTTGTAAAGCACTTTTGTCCGGAAAGAAAACCTCTG…	Proteobacteria	Betaproteobacteria	mineral	control	6.30.14	modified CMC	aerobic	root surface sterilization and mashing
GAS333	TGCAGTCGAACGGCAGCACGGGGGCAACCCTGGTGGCGAGTGGCGAACGGGTGAGTAATACATCGGAACGTGTCCTGTAGTGGGGGATAGCCCGGCGAAAGCCGGATTAATACCGCATACGCTCTACGGAGGAAAGGGGGGGATCTTAGGACCTCTCGCTACAGGGGCGGCCGATGGCAGATTAGCTAGTTGGTGGGGTAAAGGCCTACCAAGGCGACGATCTGTAGCTGGTCTGAGAGGACGACCAGCCACACTGGGACTGAGACACGGCCCAGACTCCTACGGGAGGCAGCAGTGGGGAATTTTGGACAATGGGCGCAAGCCTGATCCAGCAATGCCGCGTGTGTGAAGAAGGCCTTCGGGTTGTAAAGCACTTTTGTCCGGAAAGAAAACTTCCTG…	Proteobacteria	Betaproteobacteria	mineral	control	6.30.14	modified CMC	aerobic	root surface sterilization and mashing
GAS334	TGCAAGTCGAACGGCAGCACGGGAGCAATCCTGGTGGCGAGTGGCGAACGGGTGAGTAATACATCGGAACGTGTCCTGGAGTGGGGGATAGCCCGGCGAAAGCCGGATTAATACCGCATACGCTCTATGGAGGAAAGCGGGGGATCTTTCGGGACCTCGCGCTCAAGGGGCGGCCGATGGCAGATTAGCTAGTTGGTGGGGTAAAGGCCTACCAAGGCGACGATCTGTAGCTGGTCTGAGAGGACGACCAGCCACACTGGGACTGAGACACGGCCCAGACTCCTACGGGAGGCAGCAGTGGGGAATTTTGGACAATGGGCGCAAGCCTGATCCAGCAATGCCGCGTGTGTGAAGAAGGCCTTCGGGTTGTAAAGCACTTTTGTCCGGAAAGAAAACCTC…	Proteobacteria	Betaproteobacteria	mineral	control	6.30.14	VL-55 - PP	Coy - 5% hydrogen, 5% CO2, 90% nitrogen	vigorous shaking with reducing and dispersal agents
GAS336	CTGGTGGCGAGTGGCGAACGGGTGAGTAATACATCGGAACGTGTCCTGTAGTGGGGGATAGCCCGGCGAAAGCCGGATTAATACCGCATACGCTCTACGGAGGAAAGGGGGGGATCTTCGGACCTCTCGCTACAGGGGCGGCCGATGGCAGATTAGCTAGTTGGTGGGGTAAAGGCCTACCAAGGCGACGATCTGTAGCTGGTCTGAGAGGACGACCAGCCACACTGGGACTGAGACACGGCCCAGACTCCTACGGGAGGCAGCAGTGGGGAATTTTGGACAATGGGGGCAACCCTGATCCAGCAATGCCGCGTGTGTGAAGAAGGCCTTCGGGTTGTAAAGCACTTTTGTCCGGAAAGAAAACTTCGGCCCTAATACGGCGGGAGGATGACGGTACCG…	Proteobateria	Betaproteobacteria	mineral	control	6.30.14	VL-55 - PP	Coy - 5% hydrogen, 5% CO2, 90% nitrogen	vigorous shaking with reducing and dispersal agents
GAS337	GTCCTCCTTGCGGTTAGACTAGCCACTTCTGGTAAAACCCACTCCCATGGTGTGACGGGCGGTGTGTACAAGACCCGGGAACGTATTCACCGCGGCATGCTGATCCGCGATTACTAGCGATTCCAGCTTCACGCAGTCGAGTTGCAGACTGCGATCCGGACTACGATCGGTTTTCTGGGATTGGCTCCCCCTCACGGGTTGGCTGCCCTCTGTTCCGACCATTGTATGACGTGTGAAGCCCTACCCATAAGGGCCATGAGGACTTGACGTCATCCCCACCTTCCTCCGGTTTGTCACCGGCAGTCTCCCTAGAGTGCTCTTGCGTAGCAACTAGGGACAAGGGTTGCGCTCGTTGCGGGACTTAACCCAACATCTCACGACACGAGCTGACGACAGCCA…	Proteobacteria	Betaproteobacteria	mineral	control	6.30.14	VL-55 - PP	Coy - 5% hydrogen, 5% CO2, 90% nitrogen	vigorous shaking with reducing and dispersal agents
GAS34	CGAGCGGTAAGGCCCTTCGGGGTACACGAGCGGCGAACGGGTGAGTAACACGTGGGTGATCTGCCTTGCACTCTGGGATAAGCCTGGGAAACTGGGTCTAATACCGGATATGACCACTTACTGCATGGTTTGTGGTGGAAAGATTTATCGGTGCGAGATGGGCCCGCGGCCTATCAGCTTGTTGGTGGGGTAACGGCCTACCAAGGCGACGACGGGTAGCCGACCTGAGAGGGTGATCGGCCACACTGGGACTGAGACACGGCCCAGACTCCTACGGGAGGCAGCAGTGGGGAATATTGCACAATGGGCGGAAGCCTGATGCAGCGACGCCGCGTGAGGGATGACGGCCTTCGGGTTGTAAACCTCTTTCGACAGGGACGAAGCGCAAGTGACGGTACC…	Actinobacteria	Actinobacteria	mineral	warm	6.30.14	VL-55 - ROC	aerobic	vigorous shaking with reducing and dispersal agents
GAS348	CGAGTGGCGAACGGGTGAGTAATACATCGGAACGTGTCCTGTAGTGGGGGATAGCCCGGCGAAAGCCGGATTAATACCGCATACGCTCTACGGAGGAAAGGGGGGGATCTTAGGACCTCCCGCTACAGGGGCGGCCGATGGCAGATTAGCTAGTTGGTGGGGTAAAGGCCTACCAAGGCGACGATCTGTAGCTGGTCTGAGAGGACGACCAGCCACACTGGGACTGAGACACGGCCCAGACTCCTACGGGAGGCAGCAGTGGGGAATTTTGGACAATGGGCGAAAGCCTGATCCAGCAATGCCGCGTGTGTGAAGAAGGCCTTCGGGTTGTAAAGCACTTTTGTCCGGAAAGAAAACCTCCGCCCTAATATGGTGGGGGGATGACGGTACCGGAAGAAT…	Proteobacteria	Betaproteobacteria	mineral	warm	6.30.14	VL-55 - PP	Coy - 5% hydrogen, 5% CO2, 90% nitrogen	vigorous shaking with reducing and dispersal agents
GAS349	TGGTGGCGAGTGGCGAACGGGTGAGTAATACATCGGAACGTGTCCTGTAGTGGGGGATAGCCCGGCGAAAGCCGGATTAATACCGCATACGCTCTACGGAGGAAAGGGGGGGATCGCAAGACCTCTCGCTACAGGGGCGGCCGATGGCAGATTAGCTAGTTGGTGGGGTAAAGGCCTACCAAGGCGACGATCTGTAGCTGGTCTGAGAGGACGACCAGCCACACTGGGACTGAGACACGGCCCAGACTCCTACGGGAGGCAGCAGTGGGGAATTTTGGACAATGGGCGCAAGCCTGATCCAGCAATGCCGCGTGTGTGAAGAAGGCCTTCGGGTTGTAAAGCACTTTTGTCCGGAAAGAAATCCTTTGGGCTAATACCCTGAGGGGATGACGGTACCGG…	Proteobacteria	Betaproteobacteria	mineral	warm	6.30.14	VL-55 - PP	Coy - 5% hydrogen, 5% CO2, 90% nitrogen	vigorous shaking with reducing and dispersal agents
GAS363	CTGGTGGCGAGTGGCGAACGGGTGAGTAATACATCGGAACGTGTCCTGGAGTGGGGGATAGCCCGGCGAAAGCCGGATTAATACCGCATACGCTCTGAGGAGGAAAGGGGGGGATCTTTCGGGACCTCTCGCTCAAGGGGCGGCCGATGGCAGATTAGGTAGTTGGTGGGGTAAAGGCCTACCAAGCCGACGATCTGTAGCTGGTCTGAGAGGACGACCAGCCACACTGGGACTGAGACACGGCCCAGACTCCTACGGGAGGCAGCAGTGGGGAATTTTGGACAATGGGCGCAAGCCTGATCCAGCAATGCCGCGTGTGTGAAGAAGGCCTTCGGGTTGTAAAGCACTTTTGTCCGGAAAGAAAACCTCAGCCCGAATACGGCGGGGGGATGACGGTAC…	Proteobacteria	Betaproteobacteria	mineral	warm	6.30.14	VL-55 - PP	Coy - 5% hydrogen, 5% CO2, 90% nitrogen	vigorous shaking with reducing and dispersal agents
GAS368	ATGCAAGTCGAACGGTTTTTCAGGTGTAGCAATACATTTGAAAAGCAGTGGCGAACGGGTGCGTAACACGTGAACAATCTACCTTTTAGTGTGGAATAGCTCGGCGAAAGCCGGATTAATACCGCATGTGGTTGCCTCTCGCATGAGAGGCATACTAAAGTCAGGGACCGCAAGGCCTGACGCTATTAGAGGAGTTCGCGGCCTATCAGCTAGTTGGCGAGGTAACGGCTCACCAAGGCTAAGACGGGTAGCTGATCTGAGAGGATGATCAGCCACACTGGAACTGAGACACGGTCCAGACACCTACGGGTGGCAGCAGTTTCGAATCATTCACAATGGGCGCAAGCCTGATGGTGCGACGCCGCGTGAGGGATGAAGGTCTTCGGATTGTAAACCTCT…	Verrucomicrobia	Opitutae	mineral	warm	6.30.14	VL-55 - PP	Coy - 5% hydrogen, 5% CO2, 90% nitrogen	vigorous shaking with reducing and dispersal agents
GAS369	CAGTCGAGCGGGCGTAGCAATACGTCAGCGGCAGACGGGTGAGTAACGCGTGGGAACGTACCTTTTGGTTCGGAACAACACAGGGAAACTTGTGCTAATACCGGATAAGCCCTTACGGGGAAAGATTTATCGCCGAAAGATCGGCCCGCGTCTGATTAGCTAGTTGGTGAGGTAACGGCTCACCAAGGCGACGATCAGTAGCTGGTCTGAGAGGATGATCAGCCACATTGGGACTGAGACACGGCCCAAACTCCTACGGGAGGCAGCAGTGGGGAATATTGGACAATGGGCGCAAGCCTGATCCAGCCATGCCGCGTGAGTGATGAAGGCCCTAGGGTTGTAAAGCTCTTTTGTGCGGGAAGATAATGACGGTACCGCAAGAATAAGCCCCGGCTAACT…	Proteobacteria	Alphaproteobacteria	mineral	warm	6.30.14	VL-55 - PP	Coy - 5% hydrogen, 5% CO2, 90% nitrogen	vigorous shaking with reducing and dispersal agents
GAS37	GTCGAACGATGATCCGGTGCTTGCAGCCGGGGATTAGTGGCGAACGGGTGAGTAACACGTGAGTAACCTGCCCTTGACTCTGGGATAAGCCTGGGAAACTGGGTCTAATACCGGATACGACTGCTCCGCGCATGCGGTGGTGGTGGAAAGCTTTTGCGGTTTTGGATGGACTCGCGGCCTATCAGCTTGTTGGTGGGGTAATGGCCTACCAAGGCGACGACGGGTAGCCGGCCTGAGAGGGTGACCGGCCACACTGGGACTGAGACACGGCCCAGACTCCTACGGGAGGCAGCAGTGGGGAATATTGCACAATGGGCGAAAGCCTGATGCAGCGACGCCGCGTGAGGGATGACGGCCTTCGGGTTGTAAACCTCTTTCAGTAGGGAAGAAGCGAAAGTG…	Actinobacteria	Actinobacteria	mineral	warm	6.30.14	VL-55 - ROC	aerobic	vigorous shaking with reducing and dispersal agents
GAS370	TTCGGGGTACACGAGCGGCGAACGGGTGAGTAACACGTGGGTGATCTGCCTTGCACTCTGGGATAAGCCTGGGAAACTGGGTCTAATACCGGATATGACCACTTACTGCATGGTTTGTGGTGGAAAGATTTATCGGTGCGAGATGGGCCCGCGGCCTATCAGCTTGTTGGTGGGGTAACGGCCTACCAAGGCGACGACGGGTAGCCGACCTGAGAGGGTGATCGGCCACACTGGGACTGAGACACGGCCCAGACTCCTACGGGAGGCAGCAGTGGGGAATATTGCACAATGGGCGGAAGCCTGATGCAGCGACGCCGCGTGAGGGATGACGGCCTTCGGGTTGTAAACCTCTTTCGACAGGGACGAAGCGCAAGTGACGGTACCTGTAGAAGAAGCACC…	Actinobacteria	Actinobacteria	mineral	warm	6.30.14	VL-55 - PP	Coy - 5% hydrogen, 5% CO2, 90% nitrogen	vigorous shaking with reducing and dispersal agents
GAS38	CCTGGTGGCGAGTGGCGAACGGGTGAGTAATACATCGGAACGTGTCCTGTAGTGGGGGATAGCCCGGCGAAAGCCGGATTAATACCGCATACGCTCTACGGAGGAAAGGGGGGGATCTTAGGACCTCTCGCTACAGGGGCGGCCGATGGCAGATTAGCTAGTTGGTGGGGTAAAGGCCTACCAAGGCGACGATCTGTAGCTGGTCTGAGAGGACGACCAGCCACACTGGGACTGAGACACGGCCCAGACTCCTACGGGAGGCAGCAGTGGGGAATTTTGGACAATGGGGGCAACCCTGATCCAGCAATGCCGCGTGTGTGAAGAAGGCCTTCGGGTTGTAAAGCACTTTTGTCCGGAAAGAAATCATCCTGGTTAATACCCGGGGTGGATGACGGTACC…	Proteobacteria	Betaproteobacteria	mineral	warm	6.30.14	VL-55 - ROC	aerobic	vigorous shaking with reducing and dispersal agents
GAS388B	GAACGGGTGAGTAATACATTCGGTAACATGTCCTGTAGTGGGGGATAGCCCGGCGAAAGCCGGATTAATACCGCATACGATCTACGGATGAAAGCGGGGGACCTTCGGGCCTCGCGCTATAGGGTTGGCCGATGGCTGATTAGCTAGTTGGTGGGGTAAAGGCCTACCAAGGCGACGATCAGTAGCTGGTCTGAGAGGACGACCAGCCACACTGGGACTGAGACACGGCCCAGACTCCTACGGGAGGCAGCAGTGGGGAATTTTGGACAATGGGCGAAAGCCTGATCCAGCAATGCCGCGTGTGTGAAGAAGGCCTTCGGGTTGTAAAGCACTTTTGTCCGGAAAGAAATCCTTGGCTCTAATACAGCCGGGGGATGACGGTACCGGAAGAATAAGCAC…	Proteobacteria	Betaproteobacteria	mineral	warm	6.30.14	VL-55 - ROC	2% O2	vigorous shaking with reducing and dispersal agents
GAS391A	TGCAGTCGAACGGCAGCACGGGGGCAACCCTGGTGGCGAGTGGCGAACGGGTGAGTAATACATCGGAACGTGTCCTGTAGTGGGGGATAGCCCGGCGAAAGCCGGATTAATACCGCATACGCTCTACGGAGGAAAGGGGGGGATCTTCGGACCTCCCGCTACAGGGGCGGCCGATGGCAGATTAGCTAGTTGGTGGGGTAAAGGCCTACCAAGGCGACGATCTGTAGCTGGTCTGAGAGGACGACCAG-CCACACTGGGACTGA-GACACGGCCCAGACTCCTACGGGAGGCAGCAGTGGGGAATTTTGGACAATGGGGGAAACCCTGATCCAGCAATGCCGCGTGTGTGAAGAAGGCCTTCGGGTTGTAAAGCACTTTTGTCCGGAAAGAAAACCTCT…	Proteobacteria	Betaproteobacteria	mineral	warm	6.30.14	VL-55 - PP	2% O2	vigorous shaking with reducing and dispersal agents
GAS394	GTCCTCCTTGCGGTTAGACTAGCCACTTCTGGTAAAACCCACTCCCATGGTGTGACGGGCGGTGTGTACAAGACCCGGGAACGTATTCACCGCGGCATGCTGATCCGCGATTACTAGCGATTCCAGCTTCACGCACTCGAGTTGCAGAGTGCGATCCGGACTACGATCGGTTTTCTGGGATTGGCTCCCCCTCGCGGGTTGGCGACCCTCTGTTCCGACCATTGTATGACGTGTGAAGCCCTACCCATAAGGGCCATGAGGACTTGACGTCATCCCCACCTTCCTCCGGTTTGTCACCGGCAGTCTCCCTAGAGTGCTCTTGCGTAGCAACTAGGGACAAGGGTTGCGCTCGTTGCGGGACTTAACCCAACATCTCACGACACGAGCTGACGACAGCCA…	Proteobacteria	Betaproteobacteria	mineral	warm	6.30.14	VL-55 - ROC	2% O2	vigorous shaking with reducing and dispersal agents
GAS395	ATCCTGGTGGCGAGTGGCGAACGGGTGAGTAATACATCGGAACGTGTCCTGGAGTGGGGGATAGCCCGGCGAAAGCCGGATTAATACCGCATACGCTCTGTGGAGGAAAGGGGGGGATCTTAGGACCTCTCGCTCAAGGGGCGGCCGATGGCAGATTAGCTAGTTGGTGGGGTAAAGGCCTACCAAGGCGACGATCTGTAGCTGGTCTGAGAGGACGACCAGCCACACTGGGACTGAGACACGGCCCAGACTCCTACGGGAGGCAGCAGTGGGGAATTTTGGACAATGGGGGCAACCCTGATCCAGCAATGCCGCGTGTGTGAAGAAGGCCTTCGGGTTGTAAAGCACTTTTGTCCGGAAAGAAAACCTCTTGGTTAATACCTGAGGGGGATGACGGTA…	Proteobacteria	Betaproteobacteria	mineral	warm	6.30.14	VL-55 - PP	2% O2	vigorous shaking with reducing and dispersal agents
GAS401	GCGGCAGACGGGTGAGTAACGCGTGGGAACGTACCTTTTGGTTCGGAACAACACAGGGAAACTTGTGCTAATACCGGATAAGCCCTTACGGGGAAAGATTTATCGCCGAAAGATCGGCCCGCGTCTGATTAGCTAGTTGGTGAGGTAATGGCTCACCAAGGCGACGATCAGTAGCTGGTCTGAGAGGATGATCAGCCACATTGGGACTGAGACACGGCCCAAACTCCTACGGGAGGCAGCAGTGGGGAATATTGGACAATGGGGGCAACCCTGATCCAGCCATGCCGCGTGAGTGATGAAGGCCCTAGGGTTGTAAAGCTCTTTTGTGCGGGAAGATAATGACGGTACCGCAAGAATAAGCCCCGGCTAACTTCGTGCCAGCAGCCGCGGTAATACGAA…	Proteobacteria	Alphaproteobacteria			6.30.14	VL-55 - PP	aerobic-Coy switch	vigorous shaking with reducing and dispersal agents
GAS403	CGAGTGGCGAACGGGTGAGTAATACATCGGAACGTGTCCTGTAGTGGGGGATAGCCCGGCGAAAGCCGGATTAATACCGCATACGCTCTACGGAGGAAAGGGGGGGATCTTAGGACCTCCCGCTAGAGGGGCGGCCGATGGCAGATTAGCTAGTTGGTGGGGTAAAGGCCTACCAAGGCGACGATCTGTAGCTGGTCTGAGAGGACGACCAGCCACACTGGGACTGAGACACGGCCCAGACTCCTACGGGAGGCAGCAGTGGGGAATTTTGGACAATGGGCGAAAGCCTGATCCAGCAATGCCGCGTGTGTGAAGAAGGCCTTCGGGTTGTAAAGCACTTTTGTCCGGAAAGAAATCCTCTGCCCTAATATGGCGGGGGGATGACGGTACCGGAAGAAT…	Proteobacteria	Betaproteobacteria	mineral	warm	6.30.14	VL-55 - PP	aerobic-Coy switch	vigorous shaking with reducing and dispersal agents
GAS406	TCCTTGCGGTTAGACTAGCCACTTCTGGTAAAACCCACTCCCATGGTGTGACGGGCGGTGTGTACAAGACCCGGGAACGTATTCACCGCGGCATGCTGATCCGCGATTACTAGCGATTCCAGCTTCACGCACTCGAGTTGCAGAGTGCGATCCGGACTACGATCGGTTTTCTGGGATTGGCTCCCCCTCGCGGGTTGGCGACCCTCTGTTCCGACCATTGTATGACGTGTGAAGCCCTACCCATAAGGGCCATGAGGACTTGACGTCATCCCCACCTTCCTCCGGTTTGTCACCGGCAGTCTCCCTAGAGTGCTCTTGCGTAGCAACTAGGGACAAGGGTTGCGCTCGTTGCGGGACTTAACCCAACATCTCACGACACGAGCTGACGACAGCCATGCA…	Proteobacteria	Betaproteobacteria	mineral	warm	6.30.14	VL-55 - PP	aerobic-Coy switch	vigorous shaking with reducing and dispersal agents
GAS40A	TGGCGAGTGGCGAACGGGTGAGTAATACATCGGAACGTGTCCTGGAGTGGGGGATAGCCCGGCGAAAGCCGGATTAATACCGCATACGCTCTATGGAGGAAAGCGGGGGATCTTTCGGGACCTCGCGCTCAAGGGGCGGCCGATGGCAGATTAGCTAGTTGGTGGGGTAAAGGCCTACCAAGGCGACGATCTGTAGCTGGTCTGAGAGGACGACCAGCCACACTGGGACTGAGACACGGCCCAGACTCCTACGGGAGGCAGCAGTGGGGAATTTTGGACAATGGGCGCAAGCCTGATCCAGCAATGCCGCGTGTGTGAAGAAGGCCTTCGGGTTGTAAAGCACTTTTGTCCGGAAAGAAAACCTCTGGGTTAATACCCCGGGGGGATGACGGTACCGGA…	Proteobacteria	Betaproteobacteria	mineral	warm	6.30.14	VL-55 - PP	aerobic	vigorous shaking with reducing and dispersal agents
GAS41	ACGGGGGCAACCCTGGTGGCGAGTGGCGAACGGGTGAGTAATACATCGGAACGTGTCCTGTAGTGGGGGATAGCCCGGCGAAAGCCGGATTAATACCGCATACGCTCTACGGAGGAAAGGGGGGGATCTTAGGACCTCCCGCTAGAGGGGCGGCCGATGGCAGATTAGCTAGTTGGTGGGGTAAAGGCCTACCAAGGCGACGATCTGTAGCTGGTCTGAGAGGACGACCAGCCACACTGGGACTGAGACACGGCCCAGACTCCTACGGGAGGCAGCAGTGGGGAATTTTGGACAATGGGCGAAAGCCTGATCCAGCAATGCCGCGTGTGTGAAGAAGGCCTTCGGGTTGTAAAGCACTTTTGTCCGGAAAGAAATCCTCTGCCCTAATATGGCGGGGGG…	Proteobacteria	Betaproteobacteria	mineral	warm	6.30.14	VL-55 - PP	aerobic	vigorous shaking with reducing and dispersal agents
GAS42	TGCAGTCGAACGGCAGCACGGGAGCAATCCTGGTGGCGAGTGGCGAACGGGTGAGTAATACATCGGAACGTGTCCTGGAGTGGGGGATAGCCCGGCGAAAGCCGGATTAATACCGCATACGCTCTATGGAGGAAAGCGGGGGATCTTTCGGGACCTCGCGCTCAAGGGGCGGCCGATGGCAGATTAGCTAGTTGGTGGGGTAAAGGCCTACCAAGGCGACGATCTGTAGCTGGTCTGAGAGGACGACCAGCCACACTGGGACTGAGACACGGCCCAGACTCCTACGGGAGGCAGCAGTGGGGAATTTTGGACAATGGGCGCAAGCCTGATCCAGCAATGCCGCGTGTGTGAAGAAGGCCTTCGGGTTGTAAAGCACTTTTGTCCGGAAAGAAAACCTCT…	Proteobacteria	Betaproteobacteria	mineral	warm	6.30.14	VL-55 - PP	aerobic	vigorous shaking with reducing and dispersal agents
GAS432	ACGGGCGGTGTGTACAAGACCCGGGAACGTATTCACCGCGGCATGCTGATCCGCGATTACTAGCGATTCCAGCTTCACGCAGTCGAGTTGCAGACTGCGATCCGGACTACGATCGGTTTTCTGGGATTGGCTCCCCCTCACGGGTTGGCAGCCCTCTGTTCCGACCATTGTATGACGTGTGAAGCCCTACCCATAAGGGCCATGAGGACTTGACGTCATCCCCACCTTCCTCCGGTTTGTCACCGGCAGTCTCCCTAGAGTGCTCTTGCGTAGCAACTAGGGACAAGGGTTGCGCTCGTTGCGGGACTTAACCCAACATCTCACGACACGAGCTGACGACAGCCATGCAGCACCTGTGCGACGGTTCTCTTTCGAGCACCCCGGCCTTTCAGCCAGGTT…	Proteobacteria	Betaproteobacteria	mineral	warm	6.30.14	VL-55 - ROC	aerobic-Coy switch	vigorous shaking with reducing and dispersal agents
GAS44	TGCAAGTCGAACGGCAGCACGGGAGCAATCCTGGTGGCGAGTGGCGAACGGGTGAGTAATACATCGGAACGTGTCCTGGAGTGGGGGATAGCCCGGCGAAAGCCGGATTAATACCGCATACGCTCTATGGAGGAAAGCGGGGGATCTTTCGGGACCTCGCGCTCAAGGGGCGGCCGATGGCAGATTAGCTAGTTGGTGGGGTAAAGGCCTACCAAGGCGACG-ATCTGTAGCTGGTCTGAGAGGACGACCAGCCACACTGGGACTGAGACACGGCCCAGACTCCTACGGGAGGCAGCAGTGGGGAATTTTGGACAATGGGCGCAAGCCTGATCCAGCAATGCCGCGTGTGTGAAGAAGGCCTTCGGGTTGTAAAGCACTTTTGTCCGGAAAGAAAACCT…	Proteobacteria	Betaproteobacteria	mineral	warm	6.30.14	VL-55 - PP	aerobic	vigorous shaking with reducing and dispersal agents
GAS445	GGGTGAGTAACGCGTGGGAACATACCTTTTGGTTCGGAACAACACAGGGAAACTTGTGCTAATACCGGATAAGCCCTTACGGGGAAAGATTTATCGCCGAAAGATTGGCCCGCGTCTGATTAGCTAGTTGGTGAGGTAACGGCTCACCAAGGCGACGATCAGTAGCTGGTCTGAGAGGATGATCAGCCACATTGGGACTGAGACACGGCCCAAACTCCTACGGGAGGCAGCAGTGGGGAATATTGGACAATGGGCGCAAGCCTGATCCAGCCATGCCGCGTGAGTGATGAAGGCCCTAGGGTTGTAAAGCTCTTTTGTGCGGGAAGATAATGACGGTACCGCAAGAATAAGCCCCGGCTAACTTCGTGCCAGCAGCCGCGGTAATACGAAGGGGGCTAG…	Proteobacteria	Alphaproteobacteria	mineral	control	6.30.14	VL-55 - ROC	aerobic-Coy switch	vigorous shaking with reducing and dispersal agents
GAS447	CGAGTGGCGGACGGGTGAGGAATACATCGGAATTTGCCCTGTCGTGGGGGATAACGTAGGGAAACTTACGCTAATACCGCATACGACCTAACGGTGAAAGCGGGGGATCGCAAGACCTCGCGCGGCTGGAGAAGCCGATGTCAGATTAGCTAGTTGGCGGGGTAATGGCCCACCAAGGCAACGATCTGTAGCTGGTCTGAGAGGATGATCAGCCACACTGGGACTGAGACACGGCCCAGACTCCTACGGGAGGCAGCAGTGGGGAATATTGGACAATGGGCGCAAGCCTGATCCAGCAATGCCGCGTGTGTGAAGAAGGCCTTCGGGTTGTAAAGCACTTTTATCTGGAACGAAACACGCAAGGTTAATACCTTTGCGGACTGACGGTACCAGAGGAAT…	Proteobacteria	Gammaproteobacteria	mineral	control	6.30.14	VL-55 - ROC	Coy - 5% hydrogen, 5% CO2, 90% nitrogen	vigorous shaking with reducing and dispersal agents
GAS448	TGCAAGTCGAACGGCAGCACGGGGGCAACCCTGGTGGCGAGTGGCGAACGGGTGAGTAATACATCGGAACGTGTCCTGGAGTGGGGGATAGCCCGGCGAAAGCCGGATTAATACCGCATACGCTCTGAGGAGGAAAGGGGGGGATCTTTCGGGACCTCTCGCTCAAGGGGCGGCCGATGGCAGATTAGGTAGTTGGTGGGGTAAAGGCCTACCAAGCCGACGATCTGTAGCTGGTCTGAGAGGACGACCAGCCCACACTGGGACTGAG-ACACGGCCCAGACTCCTACGGGAGGCAGCAGTGGGGAATTTTGGACAATGGGCGCAAGCCTGATCCAGCAATGCCGCGTGTGTGAAGAAGGCCTTCGGGTTGTAAAGCACTTTTGTCCGGAAAGAAAACC…	Proteobacteria	Betaproteobacteria	mineral	control	6.30.14	VL-55 - ROC	Coy - 5% hydrogen, 5% CO2, 90% nitrogen	vigorous shaking with reducing and dispersal agents
GAS449	TGCAGTCGAACGGCAGCACGGGGAGCAATCCTGGTGGCGAGTGGCGAACGGGTGAGTAATACATCGGAACGTGTCCTGTAGTGGGGGATAGCCCGGCGAAAGCCGGATTAATACCGCATACGCTCTACGGAGGAAAGGGGGGGATCTTAGGACCTCTCGCTACAGGGGCGGCCGATGGCAGATTAGCTAGTTGGTGGGGTAAAGGCCTACCAAGGCGACGATCTGTAGCTGGTCTGAGAGGACGACCAGCCACACTGGGACTGAGACACGGCCCAGACTCCTACGGGAGGCAGCAGTGGGGAATTTTGGACAATGGGCGCAAGCCTGATCCAGCAATGCCGCGTGTGTGAAGAAGGCCTTCGGGTTGTAAAGCACTTTTGTCCGGAAAGAAATCCTTTG…	Proteobacteria	Betaproteobacteria	mineral	warm	6.30.14	VL-55 - xylan	aerobic	vigorous shaking with reducing and dispersal agents
GAS450	TGGTGGCGAGTGGCGAACGGGTGAGTAATACATCGGAACGTGTCCTGTAGTGGGGGATAGCCCGGCGAAAGCCGGATTAATACCGCATACGCTCTACGGAGGAAAGGGGGGGATCTTAGGACCTCTCGCTACAGGGGCGGCCGATGGCAGATTAGCTAGTTGGTGGGGTAAAGGCCTACCAAGGCGACGATCTGTAGCTGGTCTGAGAGGACGACCAGCCACACTGGGACTGAGACACGGCCCAGACTCCTACGGGAGGCAGCAGTGGGGAATTTTGGACAATGGGCGCAAGCCTGATCCAGCAATGCCGCGTGTGTGAAGAAGGCCTTCGGGTTGTAAAGCACTTTTGTCCGGAAAGAAATCCTTTGGGCTAATACCCTGAGGGGATGACGGTACCGG…	Proteobacteria	Betaproteobacteria	mineral	warm	6.30.14	VL-55 - xylan	aerobic	vigorous shaking with reducing and dispersal agents
GAS451	TGCAAGTCGAACGATGAAGCACCAGCTTGCTGGTGTGGATTAGTGGCGAACGGGTGAGTAACACGTGAGTAACCTGCCCCTCACTCTGGGATAAGCCTGGGAAACTGGGTCTAATACTGGATACGACCGATCTCCGCATGGAGTGTTGGTGGAAAGTTTTTGTGGTGGGGGATGGACTCGCGGCCTATCAGCTTGTTGGTGGGGTAATGGCCTACCAAGGCGACGACGGGTAGCCGGCCTGAGAGG-GC-GACCGGCCACACTGGGACTGAGACACGGCCCAGACTCCTACGGGAGGCAGCAGTGGGGAATATTGCACAATGGGCGAAAGCCTGATGCAGCGACGCCGCGTGAGGGATGACGGCCTTCGGGTTGTAAACCTCTTTCACCAGGGACGAAG…	Actinobacteria	Actinobacteria	mineral	warm	6.30.14	casein starch agar	aerobic	root surface sterilization and mashing
GAS46	CCTGGTGGCGAGTGGCGAACGGGTGAGTAATACATCGGAACGTGTCCTGGAGTGGGGGATAGCCCGGCGAAAGCCGGATTAATACCGCATACGCTCTATGGAGGAAAGCGGGGGATCTTTCGGGACCTCGCGCTCAAGGGGCGGCCGATGGCAGATTAGCTAGTTGGTGGGGTAAAGGCCTACCAAGGCGACGATCTGTAGCTGGTCTGAGAGGACGACCAGCCACACTGGGACTGAGACACGGCCCAGACTCCTACGGGAGGCAGCAGTGGGGAATTTTGGACAATGGGCGCAAGCCTGATCCAGCAATGCCGCGTGTGTGAAGAAGGCCTTCGGGTTGTAAAGCACTTTTGTCCGGAAAGAAAACCTCTGGGTTAATACCCCGGGGGGATGACGGTA…	Proteobacteria	Betaproteobacteria	mineral	warm	6.30.14	VL-55 - PP	aerobic	vigorous shaking with reducing and dispersal agents
GAS474	TTGATAGCAATATTAGATGAGTTTGAGTGGCGAAAGGGTGCGTAACACGTGGGAATGTGCCGAAAAGTGGGGAATAGCTCACCGAAAGGTGAGGTAATGCCCCATGTGAAGGAGACTTTAAAGTTAGGGATCGCAAGACCTGACGCTTTTCGAGCAGCCCGCGGCCTATCAGCTAGTTGGTGAGGTAATGGCTCACCAAGGCTATGACGGGTAGCTGGTCTGAGAGGACGACCAGCCACACTGGAACTGAGACACGGTCCAGACACCTACGGGTGGCAGCAGTCGAGAATTTTTCACAATGGGGGAAACCCTGATGGAGCGACGCCGCGTGGAGGATGAAGGTTTTCGGATTGTAAACTCCTGTCACTGCAGAGCAAAGCTACGGTACTAATATCACCG…	Verrucomicrobia	Methylacidiphilales	mineral	outside	6.30.14	VL-55 - xylan	aerobic	vigorous shaking with reducing and dispersal agents
GAS478	GCAGTCGAGCGGGCGTAGCAATACGTCAGCGGCAGACGGGTGAGTAACGCGTGGGAACATACCTTTTGGTTCGGAACAACACAGGGAAACTTGTGCTAATACCGGATAAGCCCTTACGGGGAAAGATTTATCGCCGAAAGATTGGCCCGCGTCTGATT-AGCTAGTTGGTGAGGTAACGGCTCACCAAGGCGACGATCAGTAGCTGGTCTGAGAGGATGATCAGCCACATTGGGACTGAGACACGGCCCAAACTCCTACGGGAGGCAGCAGTGGGGAATATTGGACAATGGGCGCAAGCCTGATCCAGCCATGCCGCGTGAGTGATGAAGGCCCTAGGGTTGTAAAGCTC-TTTTGTGCGGGAAGATAATGACGGTACCGCAAGAATAAGCCCCGGCTA…	Proteobacteria	Alphaproteobacteria	mineral	control	6.30.14	VL-55 - xylan	aerobic	vigorous shaking with reducing and dispersal agents
GAS479	GGAGAGATCGAGAAAGACGGAGCAGTCTGTTACTTGGGGATGGGCCTGCGGCGCAGTAGCTAGTTGGTGGGGTAACGGCTCACCAAGGCGACCATACATAGCCAACCTGAGAGGGTGATCGGCCACACTGGGACTGAGACACGGCCCAGACTCCTACGGGAGGCAGCAGTAGGGAATCTTCCGCAGTGGACGAAAGTCTGACGGAGCAACGCCGCGTGAGTGAGGAAGGCCTTCGGGTCGTAAAGCTCTGTTGCCAGGGAAGAACGGGTAGAGGAGTAACTGCCTTT-GCCATGACGGTACCTGAGAAGAAAGCCCCGGCTAACTACGTGCCAGCAGCCGCGGTAATACGTAGGGGGCAAGCGTTGTCCGGAATTATTGGGCGTAAAGCGCGCGCAGGC…	Firmicutes	Bacilli	mineral	control	6.30.14	VL-55 - ROC	aerobic	vigorous shaking with reducing and dispersal agents
GAS485	TGGTGGCGAGTGGCGAACGGGTGAGTAATACATCGGAACGTGTCCTGGAGTGGGGGATAGCCCGGCGAAAGCCGGATTAATACCGCATACGCTCTATGGAGGAAAGCGGGGGATCTTTCGGGACCTCGCGCTCAAGGGGCGGCCGATGGCAGATTAGCTAGTTGGTGGGGTAAAGGCCTACCAAGGCGACGATCTGTAGCTGGTCTGAGAGGACGACCAGCCACACTGGGACTGAGACACGGCCCAGACTCCTACGGGAGGCAGCAGTGGGGAATTTTGGACAATGGGCGCAAGCCTGATCCAGCAATGCCGCGTGTGTGAAGAAGGCCTTCGGGTTGTAAAGCACTTTTGTCCGGAAAGAAAACCTCTGGGTTAATACCCCGGGGGGATGACGGTACC…	Proteobacteria	Betaproteobacteria	mineral	control	6.30.14	VL-55 - xylan	aerobic	vigorous shaking with reducing and dispersal agents
GAS488	GGCAGCGTCCCCCTTGCGGTTAGACTACCTGCTTCTGGAGCAACCAACTCCCATGGTGTGACGGGCGGTGTGTACAAGGCCCGGGAACGTATTCACCGCGACAATGCTGATTCGCGATTACTAGCGATTCCGACTTCACGGAGTCGAGTTGCAGACTCCGATCCGGACTGAGAGAGGTTTTCTGGGATTGGCTTCGCCTCGCGGCTTCGCAACCCTCTGTACCTCCCATTGTAGTACGTGTGTAGCCCTGGCCGTAAGGGCCATGATGACTTGACGTCATCCCCACCTTCCTCCGGTTTGTCACCGGCGGTCTCCTTAGAGTTCCCACCATTACGTGCTGGCAACTAAGGACAAGGGTTGCGCTCGTTGCGGGACTTAACCCAACATCTCACGACACGA…	Proteobacteria	Gammaproteobacteria	mineral	control	6.30.14	VL-55 - xylan	aerobic	vigorous shaking with reducing and dispersal agents
GAS493	GCAGTCGAGCGAGGCCCACTCTTCGGGGTGGTGCCCTAGCGGCGAACGGGTGAGTAACACGTGGGCAACCTGCCCCTAGCACTGGGATAAGCCTCGGAAACGGGGTCTAATACCGGATATGACTTTCTTCCGCATGGTTGAGGGTGTAAAGGATTCTGGCTAGGGATGGGCCCGCGGCCTATCAGCTTGTTGGTGGGGTAATGGCCTACCAAGGCGACGACGGGTAGCCGGCCTGA-GAGGGCGACCGGCCACACTGGGACTGAGACACGGCCCAGACTCCTACGGGAGGCAGCAGTGGGGAATATTGCACAATGGGCGAAAGCCTGATGCAGCGACGCCGCGTGAGGGATGACGGCCTTCGGGTTGTAAACCTCTTTCAGCAGGGACGAAGCGTGAGT…	Actinobacteria	Actinobacteria	mineral	outside	6.30.14	VL-55 - PP	aerobic	vigorous shaking with reducing and dispersal agents
GAS496	TGCAGTCGAACGGAAAGGCCCTTTCGGGGGTACTCGAGTGGCGAACGGGTGAGTAACACGTGGGTGATCTGCCCTGCACTTTGGGATAAGCCTGGGAAACTGGGTCTAATACCGAATACACCTTGCTGGCTGCATGGCCTGGTGGGGGAAAGCTTTTGCGGTGTGGGATGGGCCCGCGGCCTATCAGCTTGTT--GGTGGGGTGATGGCCTACCAAGGC-GACGACGGGTAGCCGGCCTGAGAGGGTGTCCGGCCACAC-TGGGACTGAGATACGG-CCCAGACTCCTACGGGAGGCAGCAGTGGGGAATATTGCACAATGGGCG-CAAGCCTGATGCAGCGACGCCGCGTGAGGGATGACGGCCTT-CGGGTTGTAAACCTCTTTCAGTATCGACGAA…	Actinobacteria	Actinobacteria	mineral	outside	6.30.14	VL-55 - PP	aerobic	vigorous shaking with reducing and dispersal agents
GAS499	GTCAGCGGCAGACGGGTGAGTAACGCGTGGGAACGTACCTTTTGGTTCGGAACAACACAGGGAAACTTGTGCTAATACCGGATAAGCCCTTACGGGGAAAGATTTATCGCCGAAAGATCGGCCCGCGTCTGATTAGCTAGTTGGTGAGGTAACGGCTCACCAAGGCGACGATCAGTAGCTGGTCTGAGAGGATGATCAGCCACATTGGGACTGAGACACGGCCCAAACTCCTACGGGAGGCAGCAGTGGGGAATATTGGACAATGGGCGCAAGCCTGATCCAGCCATGCCGCGTGAGTGATGAAGGCCCTAGGGTTGTAAAGCTCTTTTGTGCGGGAAGATAATGACGGTACCGCAAGAATAAGCCCCGGCTAACTTCGTGCCAGCAGCCGCGGTAATA…	Proteobacteria	Alphaproteobacteria	mineral	outside	6.30.14	VL-55 - PP	aerobic	vigorous shaking with reducing and dispersal agents
GAS517	CCTTTTGGTTCGGAACAACACAGGGAAACTTGTGCTAATACCGGATAAGCCCTTACGGGGAAAGATTTATCGCCGAAAGATTGGCCCGCGTCTGATTAGCTAGTTGGTGAGGTAACGGCTCACCAAGGCGACGATCAGTAGCTGGTCTGAGAGGATGATCAGCCACATTGGGACTGAGACACGGCCCAAACTCCTACGGGAGGCAGCAGTGGGGAATATTGGACAATGGGCGCAAGCCTGATCCAGCCATGCCGCGTGAGTGATGAAGGCCCTAGGGTTGTAAAGCTCTTTTGTGCGGGAAGATAATGACGGTACCGCAAGAATAAGCCCCGGCTAACTTCGTGCCAGCAGCCGCGGTAATACGAAGGGGGCTAGCGTTGCTCGGAATCACTGGGCGTA…	Proteobacteria	Alphaproteobacteria	mineral	outside	6.30.14	VL-55 - ROC	Coy - 5% hydrogen, 5% CO2, 90% nitrogen	vigorous shaking with reducing and dispersal agents
GAS519	CTTCGGGGTACACGAGCGGCGAACGGGTGAGTAACACGTGGGTGATCTGCCTTGCACTCTGGGATAAGCCTGGGAAACTGGGTCTAATACCGGATATGACCACTTACTGCATGGTTTGTGGTGGAAAGATTTATCGGTGCGAGATGGGCCCGCGGCCTATCAGCTTGTTGGTGGGGTAACGGCCTACCAAGGCGACGACGGGTAGCCGACCTGAGAGGGTGATCGGCCACACTGGGACTGAGACACGGCCCAGACTCCTACGGGAGGCAGCAGTGGGGAATATTGCACAATGGGCGGAAGCCTGATGCAGCGACGCCGCGTGAGGGATGACGGCCTTCGGGTTGTAAACCTCTTTCGACAGGGACGAAGCGCAAGTGACGGTACCTGTAGAAGAAGCAC…	Actinobacteria	Actinobacteria	mineral	warm	6.30.14	VL-55 - ROC	Coy - 5% hydrogen, 5% CO2, 90% nitrogen	vigorous shaking with reducing and dispersal agents
GAS521	CGGGTGAGTAACGCGTGGGAACATACCTTTTGGTTCGGAACAACACAGGGAAACTTGTGCTAATACCGGATAAGCCCTTACGGGGAAAGATTTATCGCCGAAAGATTGGCCCGCGTCTGATTAGCTAGTTGGTGAGGTAACGGCTCACCAAGGCGACGATCAGTAGCTGGTCTGAGAGGATGATCAGCCACATTGGGACTGAGACACGGCCCAAACTCCTACGGGAGGCAGCAGTGGGGAATATTGGACAATGGGCGCAAGCCTGATCCAGCCATGCCGCGTGAGTGATGAAGGCCCTAGGGTTGTAAAGCTCTTTTGTGCGGGAAGATAATGACGGTACCGCAAGAATAAGCCCCGGCTAACTTCGTGCCAGCAGCCGCGGTAATACGAAGGGGGCTA…	Proteobacteria	Alphaproteobacteria	mineral	outside	6.30.14	VL-55 - ROC	Coy - 5% hydrogen, 5% CO2, 90% nitrogen	vigorous shaking with reducing and dispersal agents
GAS522	GCAGTCGAGCGGGCGTAGCAATACGTCAGCGGCAGACGGGTGAGTAACGCGTGGGAACATACCTTTTGGTTCGGAACAACACAGGGAAACTTGTGCTAATACCGGATAAGCCCTTACGGGGAAAGATTTATCGCCGAAAGATTGGCCCGCGTCTGATTAGCTAGTTGGTGAGGTAACGGCTCACCAAGGCGACGATCAGTAGCTGGTCTGAGAGGATGATCAGCCACATTGGGACTGAGACACGGCCCAAACTCCTACGGGAGGCAGCAGTGGGGAATATTGGACAATGGGCGCAAGCCTGATCCAGCCATGCCGCGTGAGTGATGAAGGCCCTAGGGTTGTAAAGCTCTTTTGTGCGGGAAGATAATGACGGTACCGCAAGAATAAGCCCCGGCTAAC…	Proteobacteria	Alphaproteobacteria	mineral	outside	6.30.14	VL-55 - ROC	Coy - 5% hydrogen, 5% CO2, 90% nitrogen	vigorous shaking with reducing and dispersal agents
GAS524	TACGTCAGCGGCAGACGGGTGAGTAACGCGTGGGAACATACCTTTTGGTTCGGAACAACACAGGGAAACTTGTGCTAATACCGGATAAGCCCTTACGGGGAAAGATTTATCGCCGAAAGATTGGCCCGCGTCTGATTAGCTAGTTGGTGAGGTAACGGCTCACCAAGGCGACGATCAGTAGCTGGTCTGAGAGGATGATCAGCCACATTGGGACTGAGACACGGCCCAAACTCCTACGGGAGGCAGCAGTGGGGAATATTGGACAATGGGCGCAAGCCTGATCCAGCCATGCCGCGTGAGTGATGAAGGCCCTAGGGTTGTAAAGCTCTTTTGTGCGGGAAGATAATGACGGTACCGCAAGAATAAGCCCCGGCTAACTTCGTGCCAGCAGCCGCGGTA…	Proteobacteria	Alphaproteobacteria	mineral	outside	6.30.14	VL-55 - ROC	Coy - 5% hydrogen, 5% CO2, 90% nitrogen	vigorous shaking with reducing and dispersal agents
GAS525	GCGGCAGACGGGTGAGTAACGCGTGGGAACGTACCTTTTGGTTCGGAACAACACAGGGAAACTTGTGCTAATACCGGATAAGCCCTTACGGGGAAAGATTTATCGCCGAAAGATCGGCCCGCGTCTGATTAGCTAGTTGGTGAGGTAACGGCTCACCAAGGCGACGATCAGTAGCTGGTCTGAGAGGATGATCAGCCACATTGGGACTGAGACACGGCCCAAACTCCTACGGGAGGCAGCAGTGGGGAATATTGGACAATGGGCGCAAGCCTGATCCAGCCATGCCGCGTGAGTGATGAAGGCCCTAGGGTTGTAAAGCTCTTTTGTGCGGGAAGATAATGACGGTACCGCAAGAATAAGCCCCGGCTAACTTCGTGCCAGCAGCCGCGGTAATACGAA…	Proteobacteria	Alphaproteobacteria	mineral	outside	6.30.14	VL-55 - ROC	Coy - 5% hydrogen, 5% CO2, 90% nitrogen	vigorous shaking with reducing and dispersal agents
GAS530	GCTTGCTCTGTGGGTGGCGAGTGGCGGACGGGTGAGTAATGCATCGGGACCTACCCAACTGTGGGGGATAACGTAGGGAAACTTACGCTAATACCGCATACGTCCTACGGGAGAAAGCGGGGGACCTTCGGGCCTCGCGCGGTTGGATGGACCGATGTGCGATTAGCTTGTTGGTGAGGTAACGGCTCACCAAGGCGACGATCGCTAGCTGGTCTGAGAGGATGATCAGCCACACTGGGACTGAGACACGGCCCAGACTCCTACGGGAGGCAGCAGTGGGGAATATTGGACAATGGGCGCAAGCCTGATCCAGCAATGCCGCGTGTGTGAAGAAGGCCTTCGGGTTGTAAAGCACTTTTATCAGGAGCGAAATCTGCAGGGCTAATACCCATGCAGTCT…	Proteobacteria	Gammaproteobacteria	mineral	outside	6.30.14	VL-55 - ROC	Coy - 5% hydrogen, 5% CO2, 90% nitrogen	vigorous shaking with reducing and dispersal agents
GAS531	ACCCTGGTGGCGAGTGGCGAACGGGTGAGTAATACATCGGAACGTGTCCTGGAGTGGGGGATAGCCCGGCGAAAGCCGGATTAATACCGCATACGCTCTGAGGAGGAAAGGGGGGGATCGCAAGACCTCTCGCTCAAGGGGCGGCCGATGGCAGATTAGCTAGTTGGTGGGGTAAAGGCCTACCAAGGCGACGATCTGTAGCTGGTCTGAGAGGACGACCAGCCACACTGGGACTGAGACACGGCCCAGACTCCTACGGGAGGCAGCAGTGGGGAATTTTGGACAATGGGCGCAAGCCTGATCCAGCAATGCCGCGTGTGTGAAGAAGGCCTTCGGGTTGTAAAGCACTTTTGTCCGGAAAGAAAACCTCTGCCCGAATACGGCGGGGGGATGACGGTA…	Proteobacteria	Betaproteobacteria	mineral	outside	6.30.14	VL-55 - ROC	Coy - 5% hydrogen, 5% CO2, 90% nitrogen	vigorous shaking with reducing and dispersal agents
GAS541	GCAACCCTGGTGGCGAGTGGCGAACGGGTGAGTAATACATCGGAACGTGTCCTGTAGTGGGGGATAGCCCGGCGAAAGCCGGATTAATACCGCATACGATCTACGGAAGAAAGCGGGGGATCGCAAGACCTCGCGCTATAGGGGCGGCCGATGGCAGATTAGCTAGTTGGTGGGGTAAAGGCCTACCAAGGCGACGATCTGTAGCTGGTCTGAGAGGACGACCAGCCACACTGGGACTGAGACACGGCCCAGACTCCTACGGGAGGCAGCAGTGGGGAATTTTGGACAATGGGGGAAACCCTGATCCAGCAATGCCGCGTGTGTGAAGAAGGCCTTCGGGTTGTAAAGCACTTTTGTCCGGAAAGAAAACTTCCTGGTTAATACCTGGGGAGGATGACG…	Proteobacteria	Betaproteobacteria	mineral	outside	6.30.14	VL-55 - ROC	Coy - 5% hydrogen, 5% CO2, 90% nitrogen	vigorous shaking with reducing and dispersal agents
GAS57	ACGGGGGCAACCCTGGTGGCGAGTGGCGAACGGGTGAGTAATACATCGGAACGTGTCCTGGAGTGGGGGATAGCCCGGCGAAAGCCGGATTAATACCGCATACGCTCTGAGGAGGAAAGGGGGGGATCTTTCGGGACCTCTCGCTCAAGGGGCGGCCGATGGCAGATTAGGTAGTTGGTGGGGTAAAGGCCTACCAAGCCGACGATCTGTAGCTGGTCTGAGAGGACGACCAGCCACACTGGGACTGAGACACGGCCCAGACTCCTACGGGAGGCAGCAGTGGGGAATTTTGGACAATGGGCGCAAGCCTGATCCAGCAATGCCGCGTGTGTGAAGAAGGCCTTCGGGTTGTAAAGCACTTTTGT	Proteobacteria	Betaproteobacteria	mineral	warm	6.30.14	VL-55 - xylan	aerobic	vigorous shaking with reducing and dispersal agents
GAS58	TGCAAGTCGAACGGCAGCACGGGGGCAACCCTGGTGGCGAGTGGCGAACGGGTGAGTAATACATCGGAACGTGTCCTGTAGTGGGGGATAGCCCGGCGAAAGCCGGATTAATACCGCATACGCTCTACGGAGGAAAGGGGGGGATCTTAGGACCTCTCGCTACAGGGGCGGCCGATGGCAGATTAGCTAGTTGGTGGGGTAAAGGCCTACCAAGGCGACGATCTGTAGCTGGTCTGAGAGGACGACCAGCCACACTGGGACTGAGACACGGCCCAGACTCCTACGGGAGGCAGCAGTGGGGAATTTTGGACAATGGGCGAAAGCCTGATCCAGCAATGCCGCGTGTGTGAAGAAGGCCTTCGGGTTGTAAAGCACTTTTGTCCGGAAAGAAATCATTCC…	Proteobacteria	Betaproteobacteria	mineral	warm	6.30.14	VL-55 - xylan	aerobic	vigorous shaking with reducing and dispersal agents
GAS59	GTGGTGACCGTCCTCCTTGCGGTTAGACTAGCCACTTCTGGTAAAACCCACTCCCATGGTGTGACGGGCGGTGTGTACAAGACCCGGGAACGTATTCACCGCGGCATGCTGATCCGCGATTACTAGCGATTCCAGCTTCACGTAGTCGAGTTGCAGACTACGATCCGGACTACGATCGGTTTTCTGGGATTAGCTCCCCCTCACGGGTTGGCAGCCCTCTGTTCCGACCATTGTATGACGTGTGAAGCCCTACCCATAAGGGCCATGAGGACTTGACGTCATCCCCACCTTCCTCCGGTTTGTCACCGGCAGTCTCCTTAGAGTGCTCTTGCGTAGCAACTAAGGACAAGGGTTGCGCTCGTTGCGGGACTTAACCCAACATCTCACGACACGAGCTGA…	Proteobacteria	Betaproteobacteria	mineral	warm	6.30.14	VL-55 - xylan	aerobic	vigorous shaking with reducing and dispersal agents
GAS6	GTCGAACGGCAGCACGGGGGCAACCCTGGTGGCGAGTGGCGAACGGGTGAGTAATACATCGGAACGTGTCCAGTAGTGGGGGATAGCCCGGCGAAAGCCGGATTAATACCGCATACGCTCGAAAGAGGAAAGCGGGGGATCTTCGGACCTCGCGCTACTGGGGCGGCCGATGGCAGATTAGCTAGTTGGTGGGGTAAAGGCCTACCAAGGCGACGATCTGTAGCTGGTCTGAGAGGACGACCAGCCACACTGGGACTGA-GACACGGCCCAGACTCCTACGGGAGGCAGCAGTGGGGAATTTTGGACAATGGGGGCAACCCTGATCCAGCAATGCCGCGTGTGTGAAGAAGGCCTTCGGGTTGTAAAGCACTTTTGTCCGGAAAGAAAACATCCTGGCT…	Proteobacteria	Betaproteobacteria	mineral	warm	6.30.14	VL-55 - ROC	aerobic	vigorous shaking with reducing and dispersal agents
GAS60	TTCGGGCGGGGATCAGTGGCGAACGGGTGAGTAACACGTGGGTAACCTGCCCTCCACTCTGGGATAACTCCGGGAAACCGGGGCTAATACCGGATACGACCTTTGGCGGCATCGCCTCGGGTGGAAAGTTTTTCGGTGGAGGATGGACCCGCGGCCTATCAGCTTGTTGGTGGGGTAATGGCCTACCAAGGCTTTGACGGGTAGCCGGCCTGAGAGGGCGACCGGCCACACTGGGACTGAGACACGGCCCAGACTCCTACGGGAGGCAGCAGTGGGGAATATTGCACAATGGGCGAAAGCCTGATGCAGCGACGCCGCGTGAGGGATGACGGCCTTCGGGTTGTAAACCTCTTTCAGCAGGGACGAAGCGCAAGTGACTGTACCTGCAGAAGAAGCACC…	Actinobacteria	Actinobacteria	mineral	warm	6.30.14	VL-55 - xylan	aerobic	vigorous shaking with reducing and dispersal agents
GAS61	CGAGTGGCGAACGGGTGAGTAATACATCGGAACGTGTCCTGTAGTGGGGGATAGCCCGGCGAAAGCCGGATTAATACCGCATACGCTCTACGGAGGAAAGGGGGGGATCTTCGGACCTCTCGCTACAGGGGCGGCCGATGGCAGATTAGCTAGTTGGTGGGGTAAAGGCCTACCAAGGCGACGATCTGTAGCTGGTCTGAGAGGACGACCAGCCACACTGGGACTGAGACACGGCCCAGACTCCTACGGGAGGCAGCAGTGGGGAATTTTGGACAATGGGGGCAACCCTGATCCAGCAATGCCGCGTGTGTGAAGAAGGCCTTCGGGTTGTAAAGCACTTTTGTCCGGAAAGAAAACATTCCGGTTAATACCGGGGGTGGATGACGGTACCGGAAGAAT…	Proteobacteria	Betaproteobacteria	mineral	warm	6.30.14	VL-55 - xylan	aerobic	vigorous shaking with reducing and dispersal agents
GAS62	TGCAAGTCGAACGGCAGCACGGGGGCAACCCTGGTGGCGAGTGGCGAACGGGTGAGTAATACATCGGAACGTGTCCTGGAGTGGGGGATAGCCCGGCGAAAGCCGGATTAATACCGCATACGCTCTGAGGAGGAAAGGGGGGGATCTTTCGGGACCTCTCGCTCAAGGGGCGGCCGATGGCAGATTAGGTAGTTGGTGGGGTAAAGGCCTACCAAGCCGACGATCTGTAGCTGGTCTGAGAGGACGACCAGCCACACTGGGACTGAGACACGGCCCAGACTCCTACGGGAGGCAGCAGTGGGGAATTTTGGACAATGGGCGCAAGCCTGATCCAGCAATGCCGCGTGTGTGAAGAAGGCCTTCGGGTTGTAAAGCACTTTTGTCCGGAAAGAAAACCTC…	Proteobacteria	Betaproteobacteria	mineral	warm	6.30.14	VL-55 - xylan	aerobic	vigorous shaking with reducing and dispersal agents
GAS66	GAGTGGCGAACGGGTGAGTAATACATCGGAACGTGTCCTGGAGTGGGGGATAGCCCGGCGAAAGCCGGATTAATACCGCATACGCTCTGAGGAGGAAAGGGGGGGATCTTTCGGGACCTCTCGCTCAAGGGGCGGCCGATGGCAGATTAGGTAGTTGGTGGGGTAAAGGCCTACCAAGGCGACGATCTGTAGCTGGTCTGAGAGGACGACCAGCCACACTGGGACTGAGACACGGCCCAGACTCCTACGGGAGGCAGCAGTGGGGAATTTTGGACAATGGGCGCAAGCCTGATCCAGCAATGCCGCGTGTGTGAAGAAGGCCTTCGGGTTGTAAAGCACTTTTGTCCGGAAAGAAAACCTCAGCCCGAATACGGCGGGGGGATGACGGTACCGGAAGAA…	Proteobacteria	Betaproteobacteria	mineral	warm	6.30.14	VL-55 - xylan	aerobic	vigorous shaking with reducing and dispersal agents
GAS67	GACGGGTGAGTAACGCGTGGGAATCTACCCATCTCTACGGAACAACTCCGGGAAACTGGAGCTAATACCGTATACGTCCTTCGGGAGAAAGATTTATCGGAGATGGATGAGCCCGCGTTGGATTAGCTAGTTGGTGGGGTAATGGCCTACCAAGGCGACGATCCATAGCTGGTCTGAGAGGATGATCAGCCACACTGGGACTGAGACACGGCCCAGACTCCTACGGGAGGCAGCAGTGGGGAATATTGGACAATGGGCGCAAGCCTGATCCAGCCATGCCGCGTGAGTGATGAAGGCCCTAGGGTTGTAAAGCTCTTTCAACGGTGAAGATAATGACGGTAACCGTAGAAGAAGCCCCGGCTAACTTCGTGCCAGCAGCCGCGGTAATACGAAGGGGGC…	Proteobacteria	Alphaproteobacteria	mineral	warm	6.30.14	VL-55 - xylan	aerobic	vigorous shaking with reducing and dispersal agents
GAS7	GGCGAGTGGCGAACGGGTGAGTAATACATCGGAACGTGTCCTGTAGTGGGGGATAGCCCGGCGAAAGCCGGATTAATACCGCATACGCTCTACGGAGGAAAGGGGGGGATCTTAGGACCTCTCGCTACAGGGGCGGCCGATGGCAGATTAGCTAGTTGGTGGGGTAAAGGCCTACCAAGGCGACGATCTGTAGCTGGTCTGAGAGGACGACCAGCCACACTGGGACTGAGACACGGCCCAGACTCCTACGGGAGGCAGCAGTGGGGAATTTTGGACAATGGGCGCAAGCCTGATCCAGCAATGCCGCGTGTGTGAAGAAGGCCTTCGGGTTGTAAAGCACTTTTGTCCGGAAAGAAATCCTTTGGGCTAATACCCTGAGGGGATGACGGTACCGGAAGA…	Proteobacteria	Betaproteobacteria	mineral	warm	6.30.14	VL-55 - ROC	aerobic	vigorous shaking with reducing and dispersal agents
GAS71	CGAGTGGCGAACGGGTGAGTAATACATCGGAACGTGTCCTGTAGTGGGGGATAGCCCGGCGAAAGCCGGATTAATACCGCATACGCTCTACGGAGGAAAGGGGGGGATCTTCGGACCTCTCGCTACAGGGGCGGCCGATGGCAGATTAGCTAGTTGGTGGGGTAAAGGCCTACCAAGGCGACGATCTGTAGCTGGTCTGAGAGGACGACCAGCCACACTGGGACTGAGACACGGCCCAGACTCCTACGGGAGGCAGCAGTGGGGAATTTTGGACAATGGGGGCAACCCTGATCCAGCAATGCCGCGTGTGTGAAGAAGGCCTTCGGGTTGTAAAGCACTTTTGTCCGGAAAGAAATCATTCCCGTTAATACCGGGGGTGGATGACGGTACCGGAAGAAT…	Proteobacteria	Betaproteobacteria	mineral	warm	6.30.14	VL-55 - xylan	aerobic	vigorous shaking with reducing and dispersal agents
GAS72	ACCCTGGTGGCGAGTGGCGAACGGGTGAGTAATACATCGGAACGTGTCCTGTAGTGGGGGATAGCCCGGCGAAAGCCGGATTAATACCGCATACGATCTACGGAAGAAAGCGGGGGACCGAAAGGCCTCGCGCTATAGGGGCGGCCGATGGCAGATTAGCTAGTTGGTGGGGTAAAGGCCTACCAAGGCGACGATCTGTAGCTGGTCTGAGAGGACGACCAGCCACACTGGGACTGAGACACGGCCCAGACTCCTACGGGAGGCAGCAGTGGGGAATTTTGGACAATGGGGGAAACCCTGATCCAGCAATGCCGCGTGTGTGAAGAAGGCCTTCGGGTTGTAAAGCACTTTTGTCCGGAAAGAAAACTTCCTGGTTAATACCTGGGGAGGATGACGGTA…	Proteobacteria	Betaproteobacteria	mineral	warm	6.30.14	VL-55 - xylan	aerobic	vigorous shaking with reducing and dispersal agents
GAS74	CGAGCGGCGAACGGGTGAGTAACACGTGGGTGATCTGCCTTGCACTCTGGGATAAGCCTGGGAAACTGGGTCTAATACCGGATATGACCACTTACTGCATGGTTTGTGGTGGAAAGATTTATCGGTGCGAGATGGGCCCGCGGCCTATCAGCTTGTTGGTGGGGTAACGGCCTACCAAGGCGACGACGGGTAGCCGACCTGAGAGGGTGATCGGCCACACTGGGACTGAGACACGGCCCAGACTCCTACGGGAGGCAGCAGTGGGGAATATTGCACAATGGGCGGAAGCCTGATGCAGCGACGCCGCGTGAGGGATGACGGCCTTCGGGTTGTAAACCTCTTTCGACAGGGACGAAGCGCAAGTGACGGTACCTGTAGAAGAAGCACCGGCCAACTACG…	Actinobacteria	Actinobacteria	mineral	warm	6.30.14	VL-55 - xylan	aerobic	vigorous shaking with reducing and dispersal agents
GAS75	GCAGCACGGGGGCAACCCTGGTGGCGAGTGGCGAACGGGTGAGTAATACATCGGAACGTGTCCTGTAGTGGGGGATAGCCCGGCGAAAGCCGGATTAATACCGCATACGCTCTACGGAGGAAAGGGGGGGATCTTAGGACCTCTCGCTACAGGGGCGGCCGATGGCAGATTAGCTAGTTGGTGGGGTAAAGGCCTACCAAGGCGACGATCTGTAGCTGGTCTGAGAGGACGACCAGCCACACTGGGACTGAGACACGGCCCAGACTCCTACGGGAGGCAGCAGTGGGGAATTTTGGACAATGGGCGCAAGCCTGATCCAGCAATGCCGCGT-GTGTGAAGAAGGCCTTCGGGTTGTAAAGCACTTTTGTCCGGAAAGAAAACCTCTGGGTTAATACCCC…	Proteobacteria	Betaproteobacteria	mineral	warm	6.30.14	VL-55 - xylan	aerobic	vigorous shaking with reducing and dispersal agents
GAS76	TGGTGGCGAGTGGCGAACGGGTGAGTAATACATCGGAACGTGTCCTGTAGTGGGGGATAGCCCGGCGAAAGCCGGATTAATACCGCATACGCTCTACGGAGGAAAGGGGGGGATCTTAGGACCTCTCGCTACAGGGGCGGCCGATGGCAGATTAGCTAGTTGGTGGGGTAAAGGCCTACCAAGGCGACGATCTGTAGCTGGTCTGAGAGGACGACCAGCCACACTGGGACTGAGACACGGCCCAGACTCCTACGGGAGGCAGCAGTGGGGAATTTTGGACAATGGGCGCAAGCCTGATCCAGCAATGCCGCGTGTGTGAAGAAGGCCTTCGGGTTGTAAAGCACTTTTGTCCGGAAAGAAAACCTCTGGGTTAATACCCCGGGGGGATGACGGTACCGG…	Proteobacteria	Betaproteobacteria	mineral	warm	6.30.14	VL-55 - xylan	aerobic	vigorous shaking with reducing and dispersal agents
GAS82	CCTGGTGGCGAGTGGCGAACGGGTGAGTAATACATCGGAACGTGTCCTGTAGTGGGGGATAGCCCGGCGAAAGCCGGATTAATACCGCATACGCTCTACGGAGGAAAGGGGGGGATCTTAGGACCTCTCGCTACAGGGGCGGCCGATGGCAGATTAGCTAGTTGGTGGGGTAAAGGCCTACCAAGGCGACGATCTGTAGCTGGTCTGAGAGGACGACCAGCCACACTGGGACTGAGACACGGCCCAGACTCCTACGGGAGGCAGCAGTGGGGAATTTTGGACAATGGGCGCAAGCCTGATCCAGCAATGCCGCGTGTGTGAAGAAGGCCTTCGGGTTGTAAAGCACTTTTGTCCGGAAAGAAATCCTTTGGGCTAATACCCTGAGGGGATGACGGTACC…	Proteobacteria	Betaproteobacteria	mineral	control	6.30.14	VL-55 - PP	aerobic	vigorous shaking with reducing and dispersal agents
GAS83	CGCCCCGCAAGGGGAGTGGCAGACGGGTGAGTAACGCGTGGGAATCTACCGTGCCCTGCGGAATAGCTCCGGGAAACTGGAATTAATACCGCATACGCCCTACGGGGGAAAGATTTATCGGGGTATGATGAGCCCGCGTTGGATTAGCTAGTTGGTGGGGTAAAGGCCTACCAAGGCGACGATCCATAGCTGGTCTGAGAGGATGATCAGCCACATTGGGACTGAGACACGGCCCAAACTCCTACGGGAGGCAGCAGTGGGGAATATTGGACAATGGGCGCAAGCCTGATCCAGCCATGCCGCGTGAGTGATGAAGGCCTTAGGGTTGTAAAGCTCTTTCACCGGAGAAGATAATGACGGTATCCGGAGAAGAAGCCCCGGCTAACTTCGTGCCAGCAG…	Proteobacteria	Alphaproteobacteria	mineral	control	6.30.14	VL-55 - PP	aerobic	vigorous shaking with reducing and dispersal agents
GAS84	CACGGGAGCAATCCTGGTGGCGAGTGGCGAACGGGTGAGTAATACATCGGAACGTGTCCTGTAGTGGGGGATAGCCCGGCGAAAGCCGGATTAATACCGCATACGCTCTACGGAGGAAAGGGGGGGATCTTCGGACCTCTCGCTACAGGGGCGGCCGATGGCAGATTAGCTAGTTGGTGGGGTAAAGGCCTACCAAGGCGACGATCTGTAGCTGGTCTGAGAGGACGACCAGCCACACTGGGACTGAGACACGGCCCAGACTCCTACGGGAGGCAGCAGTGGGGAATTTTGGACAATGGGGGCAACCCTGATCCAGCAATGCCGCGTGTGTGAAGAAGGCCTTCGGGTTGTAAAGCACTTTTGTCCGGAAAGAAATCATTCCCGTTAATACCGGGGGTG…	Proteobacteria	Betaproteobacteria	mineral	warm	6.30.14	VL-55 - xylan	aerobic	vigorous shaking with reducing and dispersal agents
GAS86	TGCAGTCGAACGGCAGCACGGGAGCAATCCTGGTGGCGAGTGGCGAACGGGTGAGTAATACATCGGAACGTGTCCTGTAGTGGGGGATAGCCCGGCGAAAGCCGGATTAATACCGCATACGCTCTACGGAGGAAAGGGGGGGATCTCAGGACCTCTCGTTACAGGGGCGGCCGATGGCAGATTAGCTAGTTGGTGGGGTAAAGGCCTACCAAGGCGACGATCTGTAGCTGGTCTGAGAGGACGACCAGCCACACTGGGACTGAGACACGGCCCAGACTCCTACGGGAGGCAGCAGTGGGGAATTTTGGACAATGGGCGCAAGCCTGATCCAGCAATGCCGCGTGTGTGAAGAAGGCCTTCGGGTTGTAAAGCACTTTTGTCCGGAAAGAAATCCTTTGG…	Proteobacteria	Betaproteobacteria	mineral	warm	6.30.14	VL-55 - xylan	aerobic	vigorous shaking with reducing and dispersal agents
GAS87	GGGGGCAACCCTGGTGGCGAGTGGCGAACGGGTGAGTAATACATCGGAACGTGTCCTGGAGTGGGGGATAGCCCGGCGAAAGCCGGATTAATACCGCATACGCTCTGAGGAGGAAAGGGGGGGATCGCAAGACCTCTCGCTCAAGGGGCGGCCGATGGCAGATTAGGTAGTTGGTGGGGTAAAGGCCTACCAAGCCGACGATCTGTAGCTGGTCTGAGAGGACGACCAGCCACACTGGGACTGAGACACGGCCCAGACTCCTACGGGAGGCAGCAGTGGGGAATTTTGGACAATGGGCGCAAGCCTGATCCAGCAATGCCGCGTGTGTGAAGAAGGCCTTCGGGTTGTAAAGCACTTTTGTCCGGAAAGAAAACCTCTGCCCGAATACGGCGGGGGGAT…	Proteobacteria	Betaproteobacteria	mineral	warm	6.30.14	VL-55 - PP	aerobic	vigorous shaking with reducing and dispersal agents
GAS92	GGGGGCAACCCTGGTGGCGAGTGGCGAACGGGTGAGTAATACATCGGAACGTGTCCTGGAGTGGGGGATAGCCCGGCGAAAGCCGGATTAATACCGCATACGCTCTGAGGAGGAAAGGGGGGGATCTTTCGGGACCTCTCGCTCAAGGGGCGGCCGATGGCAGATTAGGTAGTTGGTGGGGTAAAGGCCTACCAAGGCGACGATCTGTAGCTGGTCTGAGAGGACGACCAGCCACACTGGGACTGAGACACGGCCCAGACTCCTACGGGAGGCAGCAGTGGGGAATTTTGGACAATGGGCGCAAGCCTGATCCAGCAATGCCGCGTGTGTGAAGAAGGCCTTCGGGTTGTAAAGCACTTTTGTCCGGAAAGAAAACCTCAGCCCGAATACGGCGGGGGG…	Proteobacteria	Betaproteobacteria	mineral	warm	6.30.14	VL-55 - PP	aerobic	vigorous shaking with reducing and dispersal agents
GAS93	TGCAGTCGAACGGCAGCACGGGGGCAACCCTGGTGGCGAGTGGCGAACGGGTGAGTAATACATCGGAACGTGTCCTGGAGTGGGGGATAGCCCGGCGAAAGCCGGATTAATACCGCATACGCTCTGAGGAGGAAAGGGGGGGATCTTTCGGGACCTCTCGCTCAAGGGGCGGCCGATGGCAGATTAGGTAGTTGGTGGGGTAAAGGCCTACCAAGGCGACGATCTGTAGCTGGTCTGAGAGGACGACCAGCCACACTGGGACTGAGACACGGCCCAGACTCCTACGGGAGGCAGCAGTGGGGAATTTTGGACAATGGGCGCAAGCCTGATCCAGCAATGCCGCGTGTGTGAAGAAGGCCTTCGGGTTGTAAAGCACTTTTGTCCGGAAAGAAAACCTCA…	Proteobacteria	Betaproteobacteria	mineral	warm	6.30.14	VL-55 - PP	aerobic	vigorous shaking with reducing and dispersal agents
GAS95	GTCCTCCTTGCGGTTAGACTAGCCACTTCTGGTAAAACCCACTCCCATGGTGTGACGGGCGGTGTGTACAAGACCCGGGAACGTATTCACCGCGGCATGCTGATCCGCGATTACTAGCGATTCCAGCTTCACGCACTCGAGTTGCAGAGTGCGATCCGGACTACGATCGGTTTTCTGGGATTGGCTCCCCCTCGCGGGTTGGCGACCCTCTGTTCCGACCATTGTATGACGTGTGAAGCCCTACCCATAAGGGCCATGAGGACTTGACGTCATCCCCACCTTCCTCCGGTTTGTCACCGGCAGTCTCCCTAGAGTGCTCTTGCGTAGCAACTAGGGACAAGGGTTGCGCTCGTTGCGGGACTTAACCCAACATCTCACGACACGAGCTGACGACAGCCA…	Proteobacteria	Betaproteobacteria	mineral	warm	6.30.14	modified CMC	aerobic	root surface sterilization and mashing
GAS96	CGAGTGGCGAACGGGTGAGTAATACATCGGAACGTGTCCTGTAGTGGGGGATAGCCCGGCGAAAGCCGGATTAATACCGCATACGCTCTACGGAGGAAAGGGGGGGATCGCAAGACCTCTCGTTATAGGGGCGGCCGATGGCAGATTAGCTAGTTGGTGGGGTAAAGGCCTACCAAGGCGACGATCTGTAGCTGGTCTGAGAGGACGACCAGCCACACTGGGACTGAGACACGGCCCAGACTCCTACGGGAGGCAGCAGTGGGGAATTTTGGACAATGGGCGCAAGCCTGATCCAGCAATGCCGCGTGTGTGAAGAAGGCCTTCGGGTTGTAAAGCACTTTTGTCCGGAAAGAAATCCTTTGGGCTAATACCCTGAGGGGATGACGGTACCGGAAGAAT…	Proteobacteria	Betaproteobacteria	mineral	warm	6.30.14	modified CMC	aerobic	root surface sterilization and mashing
GAS97	ACCGTCCTCCTTGCGGTTAGACTAGCCACTTCTGGTAAAACCCACTCCCATGGTGTGACGGGCGGTGTGTACAAGACCCGGGAACGTATTCACCGCGGCATGCTGATCCGCGATTACTAGCGATTCCAGCTTCACGTAGTCGAGTTGCAGACTACGATCCGGACTACGATCGGTTTTCTGGGATTAGCTCCCCCTCACGGGTTGGCAGCCCTCTGTTCCGACCATTGTATGACGTGTGAAGCCCTACCCATAAGGGCCATGAGGACTTGACGTCATCCCCACCTTCCTCCGGTTTGTCACCGGCAGTCTCCTTAGAGTGCTCTTGCGTAGCAACTAAGGACAAGGGTTGCGCTCGTTGCGGGACTTAACCCAACATCTCACGACACGAGCTGACGACAG…	Proteobacteria	Betaproteobacteria	organic	outside	6.30.14	modified CMC	aerobic	root surface sterilization and mashing
GAS98	TGCAGTCGAACGGCAGCACGGGGGCAACCCTGGTGGCGAGTGGCGAACGGGTGAGTAATACATCGGAACGTGTCCTGTAGTGGGGGATAGCCCGGCGAAAGCCGGATTAATACCGCATACGCTCTACGGAGGAAAGGGGGGGATCTTAGGACCTCTCGCTACAGGGGCGGCCGATGGCAGATTAGCTAGTTGGTGGGGTAAAGGCCTACCAAGGCGACGATCTGTAGCTGGTCTGAGAGGACGACCAGCCACAC-GGGGACTGAGACACGGCCCAGACTCCTACGGGAGGCAGCAGTGGGGAATTTTGGACAATGGGCGCAAGCCTGATCCAGCAATGCCGCGTGTGTGAAGAAGGCCTTCGGGTTGTAAAGCACTTTTGTCCGGAAAGAAAACTTCTG…	Proteobacteria	Betaproteobacteria	mineral	warm	6.30.14	modified CMC	aerobic	root surface sterilization and mashing
GP_P5_8	CTAGCTTGCTAGATTGATGGCGAGTGGCGAACGGGTGAGTAATACATCGGAACGTGCCCTGTAGTGGGGGATAACTAGTCGAAAGATTAGCTAATACCGCATACGACCTGAGGGTGAAAGTGGGGGACCGCAAGGCCTCATGCTATAGGAGCGGCCGATGTCTGATTAGCTAGTTGGTGGGGTAAAGGCCCACCAAGGCGACGATCAGTAGCTGGTCTGAGAGGACGATCAGCCACACTGGGACTGAGACACGGCCCAGACTCCTACGGGAGGCAGCAGTGGGGAATTTTGGACAATGGGCGAAAGCCTGATCCAGCAATGCCGCGTGTGTGAAGAAGGCCTTCGGGTTGTAAAGCACTTTTGTCCGGAAAGAAATGGCTCTGGTTAATACCTGGGGTC…	Proteobacteria	Betaproteobacteria	mineral	warm	4.28.14	VL-55 - PP	aerobic	none
GP_P7_9	CTAGCTTGCTAGATTGATGGCGAGTGGCGAACGGGTGAGTAATACATCGGAACGTGCCCTGTAGTGGGGGATAACTAGTCGAAAGATTAGCTAATACCGCATACGACCTGAGGGTGAAAGTGGGGGACCGCAAGGCCTCATGCTATAGGAGCGGCCGATGTCTGATTAGCTAGTTGGTGGGGTAAAGGCCCACCAAGGCGACGATCAGTAGCTGGTCTGAGAGGACGATCAGCCACACTGGGACTGAGACACGGCCCAGACTCCTACGGGAGGCAGCAGTGGGGAATTTTGGACAATGGGCGAAAGCCTGATCCAGCAATGCCGCGTGTGTGAAGAAGGCCTTCGGGTTGTAAAGCACTTTTGTCCGGAAAGAAATGGCTCTGGTTAATACCTGGGGTC…	Proteobacteria	Betaproteobacteria	mineral	warm	4.28.14	VL-55 - PP	aerobic	none
GP-101	GCAAGTCGAACGGCAGCATGATCTAGCTTGCTAGATTGATGGCGAGTGGCGAACGGGTGAGTAATACATCGGAACGTGCCCTGTAGTGGGGGATAACTAGTCGAAAGATTAGCTAATACCGCATACGACCTGAGGGTGAAAGTGGGGGACCGCAAGGCCTCATGCTATAGGAGCGGCCGATGTCTGATTAGCTAGTTGGTGGGGTAAAGGCCCACCAAGGCGACGATCAGTAGCTGGTCTGAGAGGACGATCAGCCACACTGGGACTGAGACACGGCCCAGACTCCTACGGGAGGCAGCAGTGGGGAATTTTGGACAATGGGCGAAAGCCTGATCCAGCAATGCCGCGTGTGTGAAGAAGGCCTTCGGGTTGTAAAGCACTTTTGTCCGGAAAGAAATG…	Proteobacteria	Betaproteobacteria	organic	warm	4.28.14	VL-55 - PP	aerobic	none
GP-103	GGCAGCATGATCTAGCTTGCTAGATTGATGGCGAGTGGCGAACGGGTGAGTAATACATCGGAACGTGCCCTGTAGTGGGGGATAACTAGTCGAAAGATTAGCTAATACCGCATACGACCTGAGGGTGAAAGTGGGGGACCGCAAGGCCTCATGCTATAGGAGCGGCCGATGTCTGATTAGCTAGTTGGTGGGGTAAAGGCCCACCAAGGCGACGATCAGTAGCTGGTCTGAGAGGACGATCAGCCACACTGGGACTGAGACACGGCCCAGACTCCTACGGGAGGCAGCAGTGGGGAATTTTGGACAATGGGCGAAAGCCTGATCCAGCAATGCCGCGTGTGTGAAGAAGGCCTTCGGGTTGTAAAGCACTTTTGTCCGGAAAGAAATGGCTCTGGTTAA…	Proteobacteria	Betaproteobacteria	organic	warm	4.28.14	VL-55 - PP	aerobic	none
GP-104	TGCAGTCGAACGGCAGCATGATCTAGCTTGCTAGATTGATGGCGAGTGGCGAACGGGTGAGTAATACATCGGAACGTGCCCTGTAGTGGGGGATAACTAGTCGAAAGATTAGCTAATACCGCATACGACCTGAGGGTGAAAGTGGGGGACCGCAAGGCCTCATGCTATAGGAGCGGCCGATGTCTGATTAGCTAGTTGGTGGGGTAAAGGCCCACCAAGGCGACGATCAGTAGCTGGTCTGAGAGGACGATCAGCCACACTGGGACTGAGACACGGCCCAGACTCCTACGGGAGGCAGCAGTGGGGAATTTTGGACAATGGGCGAAAGCCTGATCCAGCAATGCCGCGTGTGTGAAGAAGGCCTTCGGGTTGTAAAGCACTTTTGTCCGGAAAGAAATG…	Proteobacteria	Betaproteobacteria	organic	warm	4.28.14	VL-55 - PP	aerobic	none
GP-111-c	AGTCGAGCGGATGAAAGGAGCTTGCTCCTGGATTCAGCGGCGGACGGGTGAGTAATGCCTAGGAATCTGCCTGGTAGTGGGGGACAACGTTTCGAAAGGAACGCTAATACCGCATACGTCCTACGGGAGAAAGCAGGGGACCTTCGGGCCTTGCGCTATCAGATGAGCCTAGGTCGGATTAGCTAGTTGGTGAGGTAATGGCTCACCAAGGCGACGATCCGTAACTGGTCTGAGAGGATGATCAGTCACACTGGAACTGAGACACGGTCCAGACTCCTACGGGAGGCAGCAGTGGGGAATATTGGACAATGGGCGAAAGCCTGATCCAGCCATGCCGCGTGTGTGAAGAAGGTCTTCGGATTGTAAAGCACTTTAAGTTGGGAGGAAGGGCAGTAAATT…	Proteobacteria	Gammaproteobacteria	organic	warm	4.28.14	MM1	aerobic	none
GP-13	GGGTGGATTAGTGGCGAACGGGTGAGTAACACGTGGGCAATCTGCCCTTCACTCTGGGACAAGCCCTGGAAACGGGGTCTAATACCGGATAACACTCTGTCCCGCATGGGACGGGGTTGAAAGCTCCGGCGGTGAAGGATGAGCCCGCGGCCTATCAGCTTGTTGGTGGGGTGATGGCCTACCAAGGCGACGACGGGTAGCCGGCCTGAGAGGGCGACCGGCCACACTGGGACTGAGACACGGCCCAGACTCCTACGGGAGGCAGCAGTGGGGAATATTGCACAATGGGCGAAAGCCTGATGCAGCGACGCCGCGTGAGGGATGACGGCCTTCGGGTTGTAAACCTCTTTCAGCAGGGAAGAAGCGAGAGTGACGGTACCTGCAGAAGAAGCGCCGGCT…	Actinobacteria	Actinobacteria	organic	warm	4.28.14	HVA	aerobic	6%YE+SDS
GP-152	CGAGCGGAGTATTTCCTTCGGGGAATGCTTAGCGGCGGACGGGTGAGTAACACGTAGGTAACCTGCCTATCAGATCGGGATAACTATCGGAAACGATAGCTAAGACCGGATAACTGGTTTTCTCGCATGAGAGAATTATGAAACACGGAGCAATCTGTGGCTGATAGATGGGCCTGCGGCGCATTAGCTAGTTGGTGGGGTAACGGCTCACCAAGGCGACGATGCGTAGCCGACCTGAGAGGGTGAACCGCCACACTGGGACTGAGACACGGCCCAGACTCCTACGGGAGGCAGCAGTAGGGAATCTTC	Firmicutes	Bacilli	organic	warm	4.28.14	oatmeal	aerobic	6%YE+SDS
GP-158	GGCCCAAACTCCTACGGGAGGCAGCAGTAGGGAANCTTCCACAATGGACGAAAGNCNGANGGAGCAACGCCGCGTGAGNGATGAAGGNCCTCGGAGTCGTAAAACTCTGTTGTAAGGGAAGAACAAGTACGCTAGTAACTGAACGCACCTTGACGGTACCTTATTAGAAAGCCACGGCTAACTACGTGCCAGCAGCCGCGGTAATACGTAGGNGGCAAGCGTTTGTCCGGATTTTATTGGGCGTAAAGCGCGCGCAGGTGGTTTTCTTAAGTTCTGATGTTGAAAGCCCACGGCTCAACCGTGGAGGGTCATTTGGAAACTGGGAGACTTCGAGTTGCAGAANAGGAAAGNGGAATTTCCAAGTTGTAGCGGTGAAATGCGTAGAGATTTTGGAGGAAC…	Firmicutes	Bacilli	mineral	warm	4.28.14	HVA	aerobic	6%YE+SDS
GP-16	TCCCTTCGGGGATAGCGGCGGACGGGTGAGTAACACGTAGGCAACCTGCCTGTAAGATTGGGATAACTATCGGAAACGATAGCTAAGACCAGATAACTGGTTCTCTCGCATGAGGGAATCATGAAACACGGGGTAACCTGTGGCTTACAGATGGGCCTGCGGCGCATTAGCTAGTTGGTAGGGTAACGGCCTACCAAGGCGACGATGCGTAGCCGACCTGAGAGGGTGATCGGCCACACTGGGACTGAGACACGGCCCAGACTCCTACGGGAGGCAGCAGTAGGGAATCTTCCGCAATGGACGCAAGTCTGACGGAGCAACGCCGCGTGAGTGATGAAGGTTTTCGGATCGTAAAGCTCTGTTGCCAGGGAAGAACGCCTAGGAGAGTAACTGCTCTTA…	Firmicutes	Bacilli	mineral	control	4.28.14	LSFV	aerobic	6%YE+SDS
GP-160	TCGGGGTGGATCAGTGGCGAACGGGTGAGTAACACGTGGGCAATCTGCCCTGCACTCTGGGACAAGCCCTGGAAACGGGGTCTAATACCGGATATGACCTTCCTCTGCATGGGGGAAGGTGGAAAGCTCCGGCGGTGCAGGATGAGCCCGCGGCCTATCAGCTTGTTGGTGGGGTAATGGCCTACCAAGGCGACGACGGGTAGCCGGCCTGAGAGGGCGACCGGCCACACTGGGACTGAGACACGGCCCAGACTCCTACGGGAGGCAGCAGTGGGGAATATTGCACAATGGGCGAAAGCCTGATGCAGCGACGCCGCGTGAGGGATGACGGCCTTCGGGTTGTAAACCTCTTTCAGCAGGGAAGAAGCGCAAGTGACGGTACCTGCAGAAGAAGCACCG…	Actinobacteria	Actinobacteria	mineral	warm	4.28.14	HVA	aerobic	6%YE+SDS
GP-165	GCGGCGGACGGGTGAGTAACACGTGGGCAACCTGCCTGTAAGACTGGGATAACTTCGGGAAACCGGAGCTAATACCGGATAATTCTTTCCCTCTCATGAGGGAAAGCTGAAAGACGGTTTCGGCTGTCACTTACAGATGGGCCCGCGGCGCATTAGCTAGTTGGTGAGGTAACGGCTCACCAAGGCGACGATGCGTAGCCGACCTGAGAGGGTGATCGGCCACACTGGGACTGAGACACGGCCCAGACTCCTACGGGAGGCAGCAGTAGGGAATCTTCCGCAATGGACGAAAGTCTGACGGAGCAACGCCGCGTGAGCGATGAAGGCCTTCGGGTCGTAAAGCTCTGTTGTTAGGGAAGAACAAGTATCGGAGTAACTGCCGGTACCTTGACGGTACCT…	Firmicutes	Bacilli	mineral	warm	4.28.14	oatmeal	aerobic	drying+phenol
GP-168	GCCCTTCGGGGTACACGAGCGGCGAACGGGTGAGTAACACGTGGGTGATCTGCCTTGCACTCTGGGATAAGCCTGGGAAACTGGGTCTAATACCGGATATGACCACTTACTGCATGGTTTGTGGTGGAAAGATTTATCGGTGCGAGATGGGCCCGCGGCCTATCAGCTTGTTGGTGGGGTAACGGCCTACCAAGGCGACGACGGGTAGCCGACCTGAGAGGGTGATCGGCCACACTGGGACTGAGACACGGCCCAGACTCCTACGGGAGGCAGCAGTGGGGAATATTGCACAATGGGCGGAAGCCTGATGCAGCGACGCCGCGTGAGGGATGACGGCCTTCGGGTTGTAAACCTCTTTCGACAGGGACGAAGCGCAAGTGACGGTACCTGTAGAAGAAG…	Actinobacteria	Actinobacteria	organic	warm	4.28.14	oatmeal	aerobic	6%YE+SDS
GP-174	GCGAACGGGTGAGTAATACATCGGAACGNGNCCNGTAGTGGGGGATAACTAGTCGAAAGATTAGCTAATACCGCATACGACCNGAGGGTGAAAGTGGGGGACCGCAAGGCCTCATGCTATAGGAGCGGCCGATGTCTGATTAGCTAGTTGGTGGGGTAAAGGCCCACCAAGGCGACGATCAGTAGCTGGTCTGAGAGGACGATCAGCCACACTGGGACTGAGACACGGCCCAGACTCCTACGGGAGGCAGCAGTGGGGAATTTTGGACAATGGGCGAAAGCCTGATCCAGCAATGCCGCGTGTGTGAAGAAGGCCTTCGGGTTGTAAAGCACTTTTGTCCGGAAAGAAATGGCTCTGGTTAATACCTGGGGTCGATGACGGTACCGGAAGAATAAGGAC…	Proteobacteria	Betaproteobacteria	organic	control	4.28.14	VL-55 - PP	aerobic	none
GP-175	CTAGCTTGCTAGATTGATGGCGAGTGGCGAACGGGTGAGTAATACATCGGAACGTGCCCTGTAGTGGGGGATAACTAGTCGAAAGATTAGCTAATACCGCATACGACCTGAGGGTGAAAGTGGGGGACCGCAAGGCCTCATGCTATAGGAGCGGCCGATGTCTGATTAGCTAGTTGGTGGGGTAAAGGCCCACCAAGGCGACGATCAGTAGCTGGTCTGAGAGGACGATCAGCCACACTGGGACTGAGACACGGCCCAGACTCCTACGGGAGGCAGCAGTGGGGAATTTTGGACAATGGGCGAAAGCCTGATCCAGCAATGCCGCGTGTGTGAAGAAGGCCTTCGGGTTGTAAAGCACTTTTGTCCGGAAAGAAATGGCTCTGGTTAATACCTGGGGTC…	Proteobacteria	Betaproteobacteria	mineral	control	4.28.14	water agar	aerobic	none
GP-176	GGGCGAAAGCCTGATCCAGCAATGCCGCGTGTGTGAAGAAGGCCTTCGGGTTGTAAAGCACTTTTGTCCGGAAAGAAATGGCTCTGGTTAATACCTGGGGTCGATGACGGTACCGGAAGAATAAGGACCGGCTAACTACGTGCCAGCAGCCGCGGTAATACGTAGGGTCCAAGCGTTAATCGGAATTACTGGGCGTAAAGCGTGCGCAGGCGGTTGTGCAAGACCGATGTGAAATCCCCGAGCTTAACTTGGGAATTGCATTGGTGACTGCACGGCTAGAGTGTGTCAGANGGGGGTAGAATTCCACGTGTAGCAGTGAAATGCGTAGAGATGTGGAGGAATACCGATGGCGAAGGCAGCCCCCTGGGATAACACTGACGCTCATGCACGAAAGCGTGG…	Proteobacteria	Betaproteobacteria	mineral	control	4.28.14	water agar	aerobic	none
GP-177	TCTAGCTTGCTAGATTGATGGCGAGTGGCGAACGGGTGAGTAATACATCGGAACGTGCCCTGTAGTGGGGGATAACTAGTCGAAAGATTAGCTAATACCGCATACGACCTGAGGGTGAAAGTGGGGGACCGCAAGGCCTCATGCTATAGGAGCGGCCGATGTCTGATTAGCTAGTTGGTGGGGTAAAGGCCCACCAAGGCGACGATCAGTAGCTGGTCTGAGAGGACGATCAGCCACACTGGGACTGAGACACGGCCCAGACTCCTACGGGAGGCAGCAGTGGGGAATTTTGGACAATGGGCGAAAGCCTGATCCAGCAATGCCGCGTGTGTGAAGAAGGCCTTCGGGTTGTAAAGCACTTTTGTCCGGAAAGAAATGGCTCTGGTTAATACCTGGGGT…	Proteobacteria	Betaproteobacteria	mineral	control	4.28.14	water agar	aerobic	none
GP-182	AGCGGGGTTGTTTTAAAAGCTTGCTTTTAAAACAACCTAGCGGCGGACGGGTGAGTAACACGTAGGCAACCTGCCCATGAGACTGGGATAACTACCGGAAACGGTAGCTAATACCGGATACATCCTTTCCCTGCATGGGGAGAGGAGGAAAGACGGAGCAATCTGTCACTGATGGATGGGCCTGCGGCGCATTAGCTAGTTGGTGGGGTAAAGGCCTACCAAGGCGACGATGCGTAGCCGACCTGAGAGGGTGATCGGCCACACTGGGACTGAGACACGGCCCAGACTCCTACGGGAGGCAGCAGTAGGGAATCTTCCGCAATGGGCGAAAGCCTGACGGAGCAACGCCGCGTGAGTGATGAAGGTTTTCGGATCGTAAAGCTCTGTTGCCAGGGAAGA…	Firmicutes	Bacilli	mineral	control	4.28.14	oatmeal	aerobic	6%YE+SDS
GP-184	AGGGTGAACGGCCACACTGGGACTGAGACACGGCCCAGACTCCTACGGGAGGCAGCAGTAGGGAATCTTCCGCAATGGACGAAAGTCTGACGGAGCAACGCCGCGTGAGTGATGAAGGTTTTCGGATCGTAAAGCTCTGTTGCCAGGGAAGAACGCTAAGGAGAGTAACTGCTCTTTAGGTGACGGTACCTGAGAAGAAAGCCCCGGCTAACTACGTGCCAGCAGCCGCGGTAATACGTAGGGGGCAAGCGTTGTCCGGAATTATTGGGCGTAAAGCGCGCGCAGGCGGTCTTTTAAGTCTGGTGTTTAAGGTTGGGGCTTAACCCCCATTCGCACTGGAAACTGGAAGANNTTGAGTGTAGGAGAGGAAAGTGGAATTCCACGTGTAGCGGTGAAATG…	Firmicutes	Bacilli	mineral	control	4.28.14	oatmeal	aerobic	6%YE+SDS
GP-187	CGGGCCGCAAGGCCAGTGGCGCAAGGGTGAGTAAGGCGACGGTAACCAACCCCAAGATTGGGTATAGCCGCGGGAAACCGCGGGTAATCCCCAGCGACGCAACGACACCGGCATCGGTGTTTTGCCAAAGCTTCGGCGTCTTGGGACGGGCTGTCGTGGTATTAGCTTGTTGGCGGGGTAATGGCCCACCAAGGCTGCGATGCCTACCGGGCGTGCGAGCGTGGCCCGGCACACTGGGACTGAGACACTGCCCAGACTCCTACGGGAGGCTGCAGTCGAGAATCTTCGGCAATGGGCGCAAGCCTGACCGAGCGACGCCGCGTGGAGGATGAAGGCCTTCGGGTTGTAAACTCCTGTCGAGGGGGAAAAAGGGTCGAAAGGCCTTGATTGATCCCTGGA…	Planctomycetes	Planctomycetacia	organic	control	4.28.14	oatmeal	aerobic	6%YE+SDS
GP-188	GGCCCTTCGGGGTACACGAGCGGCGAACGGGTGAGTAACACGTGGGTGATCTGCCTTGCACTCTGGGATAAGCCTGGGAAACTGGGTCTAATACCGGATATGACCACTTACTGCATGGTTTGTGGTGGAAAGATTTATCGGTGCGAGATGGGCCCGCGGCCTATCAGCTTGTTGGTGGGGTAACGGCCTACCAAGGCGACGACGGGTAGCCGACCTGAGAGGGTGATCGGCCACACTGGGACTGAGACACGGCCCAGACTCCTACGGGAGGCAGCAGTGGGGAATATTGCACAATGGGCGGAAGCCTGATGCAGCGACGCCGCGTGAGGGATGACGGCCTTCGGGTTGTAAACCTCTTTCGACAGGGACGAAGCGCAAGTGACGGTACCTGTAGAAGAA…	Actinobacteria	Actinobacteria	organic	control	4.28.14	LSFV	aerobic	6%YE+SDS
GP-193	GTCGAACGATGAAGCCCTTCGGGGTGGATTAGTGGCGAACGGGTGAGTAACACGTGGGCAATCTGCCCTTCACTCTGGGACAAGCCCTGGAAACGGGGTCTAATACCGGATAACACTCTGTCCCGCATGGGACGGGGTTGAAAGCTCCGGCGGTGAAGGATGAGCCCGCGGCCTATCAGCTTGTTGGTGGGGTGATGGCCTACCAAGGCGACGACGGGTAGCCGGCCTGAGAGGGCGACCGGCCACACTGGGACTGAGACACGGCCCAGACTCCTACGGGAGGCAGCAGTGGGGAATATTGCACAATGGGCGAAAGCCTGATGCAGCGACGCCGCGTGAGGGATGACGGCCTTCGGGTTGTAAACCTCTTTCAGCAGGGAAGAAGCGAGAGTGACGGTA…	Actinobacteria	Actinobacteria	organic	warm	4.28.14	HVA	aerobic	6%YE+SDS
GP-21	AGTCGAGCGGATTTAATTAGAAGCTTGCTTCTAATTGAGTTAGCGGCGGACGGGTGAGTAACACGTAGGCAACCTGCCTATAAGCCTGGGATAACATCCGGAAACGGATGCTAATACCGGATACACAATTGGGCTGCATGGCTGAATTGGGAAAGGCGGAGCAATCTGCCGCTTACAGATGGGCCTGCGGCGCATTAGCTAGTTGGTGAGGTAACGGCTCACCAAGGCGACGATGCGTAGCCGACCTGAGAGGGTGATCGGCCACACTGGGACTGAGACACGGCCCAGACTCCTACGGGAGGCAGCAGTAGGGAATCTTCCGCAATGGACGAAAGTCTGACGGAGCAACGCCGCGTGAGTGATGAAGGTTTTCGGATCGTAAAGCTCTGTTGCCAGGGA…	Firmicutes	Bacilli	mineral	warm	4.28.14	oatmeal	aerobic	drying+phenol
GP-22	TCGAGCGGACTTGATGAGAAGCTTGCTTCTCTGAGAGTTAGCGGCGGACGGGTGAGTAACACGTAGGCAACCTGCCTGTAAGATCGGGATAACTACCGGAAACGGTAGCTAAGACCGGATAATCGATTTCTCCGCATGGGGGGATCGTGAAACACGGAGCAATCTGTGGCTTACGGATGGGCCTGCGGCGCATTAGCTAGTTGGTGAGGTAACGGCTCACCAAGGCGACGATGCGTAGCCGACCTGAGAGGGTGAACGGCCACACTGGGACTGAGACACGGCCCAGACTCCTACGGGAGGCAGCAGTAGGGAATCTTCCGCAATGGACGCAAGTCTGACGGAGCAACGCCGCGTGAGTGATGAAGGTTTTCGGATCGTAAAGCTCTGTTGCCAGGGAAG…	Firmicutes	Bacilli	mineral	warm	4.28.14	oatmeal	aerobic	drying+phenol
GP-25	GTCGAGCGGGGTTGTTTTAAAAGCTTGCTTTTAAAACAACCTAGCGGCGGACGGGTGAGTAACACGTAGGCAACCTGCCCATCAGACTGGGATAACTACCGGAAACGGTAGCTAATACCGGATACATCCTTTCCCTGCATGGGGAGAGGAGGAAAGACGGAGCAATCTGTCACTGATGGATGGGCCTGCGGCGCATTAGCTAGTTGGTGGGGTAAAGGCCTACCAAGGCGACGATGCGTAGCCGACCTGAGAGGGTGATCGGCCACACTGGGACTGAGACACGGCCCAGACTCCTACGGGAGGCAGCAGTAGGGAATCTTCCGCAATGGGCGAAAGCCTGACGGAGCAACGCCGCGTGAGTGATGAAGGTTTTCGGATCGTAAAGCTCTGTTGCCAGGG…	Firmicutes	Bacilli	mineral	control	4.28.14	oatmeal	aerobic	drying+phenol
GP-27	AACGGCCACACTGGGACTGAGACACGGCCCAGACTCCTACGGGAGGCAGCAGTAGGGAATCTTCCGCAATGGACGCAAGTCTGACGGAGCAACGCCGCGTGAGTGATGAAGGTTTTCGGATCGTAAAGCTCTGTTGCCAGGGAAGAACGCCAAGGAGAGTAACTGCTCTTTGGGTGACGGTACCTGAGAAGAAAGCCCCGGCTAACTACGTGCCAGCAGCCGCGGTAATACGTAGGGGGCAAGCGTTGTCCGGAATTATTGGGCGTAAAGCGCGCGCAGGCGGTTTTTTAAGTCTGGTGTTTAATCCCGAGGCTCAACCTCGGTTCGCACCGGAAACTGGGAGACTGGAGTGCAGGAGAGGAAAGTGGAATTCCACGTGTAGCGGTGAAATGCGTAGAG…	Firmicutes	Bacilli	organic	control	4.28.14	oatmeal	aerobic	drying+phenol
GP-30	CAAGCCCTGGAAACGGGGTCTAATACCGGATATGACCTGGAGCCGCATGGCTCCGGGTGGAAAGCTCCGGCGGTGCAGGATGAGCCCGCGGCCTATCAGCTTGTTGGTGGGGTAATGGCCTACCAAGGCGACGACGGGTAGCCGGCCTGAGAGGGCGACCGGCCACACTGGGACTGAGACACGGCCCAGACTCCTACGGGAGGCAGCAGTGGGGAATATTGCACAATGGGCGAAAGCCTGATGCAGCGACGCCGCGTGAGGGATGACGGCCTTCGGGTTGTAAACCTCTTTCAGCAGGGAAGAAGCGCAAGTGACGGTACCTGCAGAAGAAGCACCGGCTAACTACGTGCCAGCAGCCGCGGTAATACGTAGGGTGCGAGCGTTGTCCGGAATTATTGG…	Actinobacteria	Actinobacteria	organic	warm	4.28.14	oatmeal	aerobic	6%YE+SDS
GP-31	ATACCGGATACGACCTTCCTCTGCATGGGGGTTGGTGGAAAGCTCCGGCGGTGCAGGATGAGCCCGCGGCCTATCAGCTTGTTGGTGGGGTAATGGCCTACCAAGGCGACGACGGGTAGCCGGCCTGAGAGGGCGACCGGCCACACTGGGACTGAGACACGGCCCAGACTCCTACGGGAGGCAGCAGTGGGGAATATTGCACAATGGGCGAAAGCCTGATGCAGCGACGCCGCGTGAGGGATGACGGCCTTCGGGTTGTAAACCTCTTTCAGCAGGGAAGAAGCGCAAGTGACGGTACCTGCAGAAGAAGCACCGGCTAACTACGTGCCAGCAGCCGCGGTAATACGTAGGGTGCGAGCGTTGTCCGGAATTATTGGGCGTAAAGAGCTCGTAGGCGGC…	Actinobacteria	Actinobacteria	organic	warm	4.28.14	oatmeal	aerobic	6%YE+SDS
GP-32	CGGCGGACGGGTGAGTAACACGTAGGCAACCTGCCTGTAAGAGCGGGATAACTACCGGAAACGGTAGCTAAGACCGGATAATCGGTTTCTCCGCATGGGGAGATCGTGAAACACGGAGCAATCTGTGGCTTACGGANGGGCCTGCGGCGCATTAGCTAGTTGGTGAGGTAACGGCTCACCAAGGCGACGATGCGTAGCCGACCTGAGAGGGTGAACGGCCACACTGGGACTGAGACACGGCCCAGACTCCTACGGGAGGCAGCAGTAGGGAATCTTCCGCAATGGACGCAAGTCTGACGGAGCAACGCCGCGTGAGTGATGAAGGTTTTCGGATCGTAAAGCTCTGTTGCCAGGGAAGAACGCCAAGGAGAGTAACTGCTCTTTGGGTGACGGTACCTG…	Firmicutes	Bacilli	organic	warm	4.28.14	oatmeal	aerobic	6%YE+SDS
GP-34	CGGAAACGAATGCTAAGACCGGATAGGCAGCGAGATGGCATCATCTTGCTGAGAAACACGGTGCAAGCTGTGGCTTTGGGATGGGCCTGCGGCGCATTAGCTAGTTGGTGGGGTAACGGCTCACCAAGGCGACGATGCGTAGCCGACCTGAGAGGGTGAACGGCCACACTGGGACTGAGACACGGCCCAGACTCCTACGGGAGGCAGCAGTAGGGAATCTTCCACAATGGGCGCAAGCCTGATGGAGCAACGCCGCGTGAGTGAGGAAGGCTTTCGGGTCGTAAAGCTCTGTTGCCAGGGAAGAATAAGGATGTGTTAACTGCACATTCGATGACGGTACCTGAGAAGAAAGCCCCGGCTAACTACGTGCCAGCAGCCGCGGTAATACGTAGGGGGCAA…	Actinobacteria	Actinobacteria	organic	warm	4.28.14	oatmeal	aerobic	6%YE+SDS
GP-36	AGTGGCGAACGGGTGAGTAACACGTGGGCAATCTGCCCTGCACTCTGGGACAAGCCCTGGAAACGGGGTCTAATACCGGATANGACCTGGAGCCGCATGGCTCCGGGTGGAAAGCTCCGGCGGTGCAGGATGAGCCCGCGGCCTATCAGCTTGTTGGTGGGGTAATGGCCTACCAAGGCGACGACGGGTAGCCGGCCTGAGAGGGCGACCGGCCACACTGGGACTGAGACACGGCCCAGACTCCTACGGGAGGCAGCAGTGGGGAATATTGCACAATGGGCGAAAGCCTGATGCAGCGACGCCGCGTGAGGGATGACGGCCTTCGGGTTGTAAACCTCTTTCAGCAGGGAAGAAGCGCAAGTGACGGTACCTGCAGAAGAAGCACCGGCTAACTACGTG…	Actinobacteria	Actinobacteria	organic	warm	4.28.14	oatmeal	aerobic	6%YE+SDS
GP-38	CCAAGGCGACGAGNGCGTAGCCGACCTGAGAGGGTGAACGGCCACACTGGGACTGAGACACGGCCCAGACTCCTACGGGAGGCAGCAGTAGGGAATCTTCCGCAATGGACGCAAGTCTGACGGAGCAACGCCGCGTGAGTGATGAAGGTTTTCGGATCGTAAAGCTCTGTTGCCAGGGAAGAAATTTCAGGAGAGTAACTGCTCTTGAATTGACGGTACCTGAGAAGAAAGCCCCGGCTAACTACGTGCCAGCAGCCGCGGTAATACGTAGGGGGCAAGCGTTGTCCGGAATTATTGGGCGTAAAGCGCGCGCAGGCGGTCATTTAAGTTTGGTGTTTAATTCCGGGGCTCAACCCCGGGTCGCATCGAAAACTGGGTGACTGGAGTGCGGGAGAGGAA…	Firmicutes	Bacilli	organic	control	4.28.14	oatmeal	aerobic	6%YE+SDS
GP-39	CCTTCGGGNTAAGTCTAGCGGCGGACGGGTGAGTAACACGTAGGTAACCTGCCTATAAGATCGGGATAACTATCGGAAACGATAGCTAAGACCGGATAACTCGGTTTTCTCGCATGAGAGAACTATGAAACACGGAGTAATCTGTGGCTTATAGATGGGCCTGCGGCGCATTAGCTAGTTGGTAGGGTAACGGCCTACCAAGGCGACGATGCGTAGCCGACCTGAGAGGGTGAACGGCCACACTGGGACTGAGACACGGCCCAGACTCCTACGGGAGGCAGCAGTAGGGAATCTTCCGCAATGGACGCAAGTCTGACGGAGCAACGCCGCGTGAGTGATGAAGGTTTTCGGATCGTAAAGCTCTGTTGCCCTAGACGAACAGCAAGGAGAGTAACTGCT…	Firmicutes	Bacilli	organic	control	4.28.14	oatmeal	aerobic	6%YE+SDS
GP-40	CGAGCGGTAAGGCCCTTCGGGGTACACGAGCGGCGAACGGGTGAGTAACACGTGGGTGATCTGCCTTGCACTCTGGGATAAGCCTGGGAAACTGGGTCTAATACCGGATATGACCACTTACTGCATGGTTTGTGGTGGAAAGATTTATCGGTGCGAGATGGGCCCGCGGCCTATCAGCTTGTTGGTGGGGTAACGGCCTACCAAGGCGACGACGGGTAGCCGACCTGAGAGGGTGATCGGCCACACTGGGACTGAGACACGGCCCAGACTCCTACGGGAGGCAGCAGTGGGGAATATTGCACAATGGGCGGAAGCCTGATGCAGCGACGCCGCGTGAGGGATGACGGCCTTCGGGTTGTAAACCTCTTTCGACAGGGACGAAGCGCAAGTGACGGTACC…	Actinobacteria	Actinobacteria	organic	warm	4.28.14	oatmeal	aerobic	6%YE+SDS
GP-44	GAAACGGGGTCTAATACCGGATATGACCTTCCTCTGCATGGGGGAAGGTGGAAAGCTCCGGCGGTGCAGGATGAGCCCGCGGCCTATCAGCTTGTTGGTGGGGTAATGGCCTACCAAGGCGACGACGGGTAGCCGGCCTGAGAGGGCGACCGGCCACACTGGGACTGAGACACGGCCCAGACTCCTACGGGAGGCAGCAGTGGGGAATATTGCACAATGGGCGAAAGCCTGATGCAGCGACGCCGCGTGAGGGATGACGGCCTTCGGGTTGTAAACCTCTTTCAGCAGGGAAGAAGCGCAAGTGACGGTACCTGCAGAAGAAGCACCGGCTAACTACGTGCCAGCAGCCGCGGTAATACGTAGGGTGCGAGCGTTGTCCGGAATTATTGGGCGTAAAGA…	Actinobacteria	Actinobacteria	organic	warm	4.28.14	oatmeal	aerobic	6%YE+SDS
GP-45	TCGAGCGGATTTATCCTTCGGGATAAGTTAGCGGCGGACGGGTGAGTAACACGTAGGTAACCTGCCTATAAGATCGGGATAACTATCGGAAACGATAGCTAAGACCGGATAACTGGTTTTCTCGCATGAGAGAATTATGAAACACGGAGCAATCTGTGGCTTATAGATGGGCCTGCGGCGCATTAGCTAGTTGGTAGGGTAACGGCCTACCAAGGCGACGATGCGTAGCCGACCTGAGAGGGTGAACGGCCACACTGGGACTGAGACACGGCCCAGACTCCTACGGGAGGCAGCAGTAGGGAATCTTCCGCAATGGACGCAAGTCTGACGGAGCAACGCCGCGTGAGTGATGAAGGTTTTCGGATCGTAAAGCTCTGTTGCCCTAGACGAACAGCAAGG…	Firmicutes	Bacilli	organic	warm	4.28.14	oatmeal	aerobic	6%YE+SDS
GP-46	GTCGAGCGGACTTGATGAGAAGCTTGCTTCTCTGAGAGTTAGCGGCGGACGGGTGAGTAACACGTAGGCAACCTGCCTGTAAGATCGGGATAACTACCGGAAACGGTAGCTAAGACCGGATAATCGGTTTCTCCGCATGGGGAGATCGTGAAACACGGAGCAATCTGTGGCTTACGGATGGGCCTGCGGCGCATTAGCTAGTTGGTGAGGTAACGGCTCACCAAGGCGACGATGCGTAGCCGACCTGAGAGGGTGAACGGCCACACTGGGACTGAGACACGGCCCAGACTCCTACGGGAGGCAGCAGTAGGGAATCTTCCGCAATGGACGCAAGTCTGACGGAGCAACGCCGCGTGAGTGATGAAGGTTTTCGGATCGTAAAGCTCTGTTGCCAGGGAA…	Firmicutes	Bacilli	organic	warm	4.28.14	oatmeal	aerobic	6%YE+SDS
GP-49	GCCCTTCGGGGTACACGAGCGGCGAACGGGTGAGTAACACGTGGGTGATCTGCCTTGCACTCTGGGATAAGCCTGGGAAACTGGGTCTAATACCGGATATGACCACTTACTGCATGGTTTGTGGTGGAAAGATTTATCGGTGCGAGATGGGCCCGCGGCCTATCAGCTTGTTGGTGGGGTAACGGCCTACCAAGGCGACGACGGGTAGCCGACCTGAGAGGGTGATCGGCCACACTGGGACTGAGACACGGCCCAGACTCCTACGGGAGGCAGCAGTGGGGAATATTGCACAATGGGCGGAAGCCTGATGCAGCGACGCCGCGTGAGGGATGACGGCCTTCGGGTTGTAAACCTCTTTCGACAGGGACGAAGCGCAAGTGACGGTACCTGTAGAAGAAG…	Actinobacteria	Actinobacteria	mineral	control	4.28.14	oatmeal	aerobic	6%YE+SDS
GP-50	AGCCCTTCGGGGTGGATCAGTGGCGAACGGGTGAGTAACACGTGGGCAATCTGCCCTGCACTCTGGGACAAGCCCTGGAAACGGGGTCTAATACCGGATATGACCTTCCTCCGCATGGGGGTTGGTGTAAAGCTCCGGCGGTGCAGGATGAGCCCGCGGCCTATCAGCTTGTTGGTGGGGTAATGGCCTACCAAGGCGACGACGGGTAGCCGGCCTGAGAGGGCGACCGGCCACACTGGGACTGAGACACGGCCCAGACTCCTACGGGAGGCAGCAGTGGGGAATATTGCACAATGGGCGAAAGCCTGATGCAGCGACGCCGCGTGAGGGATGACGGCCTTCGGGTTGTAAACCTCTTTCAGCAGGGAAGAAGCGCAAGTGACGGTACCTGCAGAAGAA…	Actinobacteria	Actinobacteria	mineral	control	4.28.14	oatmeal	aerobic	6%YE+SDS
GP-52	CAGCAGTAGGGAATCTTCGGCAATGGACGAAAGTCTGACCGAGCAACGCCGCGTGAGTGATGAAGGTTTTCGGATCGTAAAACTCTGTTGCCAGGGAAGAATGGCCAGGTGAGTAACTGCACTTGGTTTGACGGTACCTGAGAAGAAAGCCCCGGCTAACTACGTGCCAGCAGCCGCGGTAATACGTAGGGGGCAAGCGTTGTCCGGAATTATTGGGCGTAAAGCGCGCGCAGGCGGTCATTTAAGTCTGGTGTATAAACCAAGGGCTCAACCTTTGGACGCATTGGAAACTGGGTGACTGGAGTGTAGGAGAGGAAAGTGGAATTCCACGTGTAGCGGTGAAATGCGTAGAGATGTGGAGGAACACCAGTGGCGAAGGCGACTTTCTGGCCTATAACT…	Firmicutes	Bacilli	mineral	control	4.28.14	oatmeal	aerobic	6%YE+SDS
GP-54B	CTTGGTTAGCGGCGGACGGGTGAGTAACACGTAGGCAACCTGCCCTTAAGATCGGGATAACATTCGGAAACGAATGCTAAGACCGGATAAACAACTTGGCCGCATGGCCGAATTGGGAAACACGGTGCAAGCTGTGGCTTAGGGATGGGCCTGCGGCGCATTAGCTAGTTGGTGGGGTAACGGCTCACCAAGGCGACGATGCGTAGCCGACCTGAGAGGGTGAACGGCCACACTGGGACTGAGACACGGCCCAGACTCCTACGGGAGGCAGCAGTAGGGAATCTTCCACAATGGGCGCAAGCCTGATGGAGCAACGCCGCGTGAGTGAGGAAGGCTTTCGGGTCGTAAAGCTCTGTTGCCAGGGAAGAATAAGGACGTGTTAACTGCACGTTTGATGAC…	Firmicutes	Bacilli	mineral	control	4.28.14	oatmeal	aerobic	6%YE+SDS
GP-55	TTCGGGGTGGATCAGTGGCGAACGGGTGAGTAACACGTGGGCAATCTGCCCTGCACTCTGGGACAAGCCCTGGAAACGGGGTCTAATACCGGATATGACCTGGAGCCGCATGGCTCCGGGTGGAAAGCTCCGGCGGTGCAGGATGAGCCCGCGGCCTATCAGCTTGTTGGTGGGGTAATGGCCTACCAAGGCGACGACGGGTAGCCGGCCTGAGAGGGCGACCGGCCACACTGGGACTGAGACACGGCCCAGACTCCTACGGGAGGCAGCAGTGGGGAATATTGCACAATGGGCGAAAGCCTGATGCAGCGACGCCGCGTGAGGGATGACGGCCTTCGGGTTGTAAACCTCTTTCAGCAGGGAAGAAGCGCAAGTGACGGTACCTGCAGAAGAAGCACC…	Actinobacteria	Actinobacteria	mineral	warm	4.28.14	oatmeal	aerobic	6%YE+SDS
GP-56	GCCCTTCGGGGTGGATCAGTGGCGAACGGGTGAGTAACACGTGGGCAATCTGCCCTGCACTCTGGGACAAGCCCTGGAAACGGGGTCTAATACCGGATATGACCTTCCTCCGCATGGGGGTTGGTGTAAAGCTCCGGCGGTGCAGGATGAGCCCGCGGCCTATCAGCTTGTTGGTGGGGTAATGGCCTACCAAGGCGACGACGGGTAGCCGGCCTGAGAGGGCGACCGGCCACACTGGGACTGAGACACGGCCCAGACTCCTACGGGAGGCAGCAGTGGGGAATATTGCACAATGGGCGAAAGCCTGATGCAGCGACGCCGCGTGAGGGATGACGGCCTTCGGGTTGTAAACCTCTTTCAGCAGGGAAGAAGCGCAAGTGACGGTACCTGCAGAAGAAG…	Actinobacteria	Actinobacteria	mineral	warm	4.28.14	oatmeal	aerobic	6%YE+SDS
GP-58	GTCGAGCGNGTAAGGCCNTTCGGGGTACACGAGCGGCGAACGGGTGAGTAACACGTGGGTGATCTGCCTTGCACTCTGGGATAAGCCTGGGAAACTGGGTCTAATACCGGATATGACCACTTACTGCATGGTTTGTGGTGGAAAGATTTATCGGTGCGAGATGGGCCCGCGGCCTATCAGCTTGTTGGTGGGGTAACGGCCTACCAAGGCGACGACGGGTAGCCGACCTGAGAGGGTGATCGGCCACACTGGGACTGAGACACGGCCCAGACTCCTACGGGAGGCAGCAGTGGGGAATATTGCACAATGGGCGGAAGCCTGATGCAGCGACGCCGCGTGAGGGATGACGGCCTTCGGGTTGTAAACCTCTTTCGACAGGGACGAAGCGCAAGTGACGGT…	Actinobacteria	Actinobacteria	mineral	warm	4.28.14	oatmeal	aerobic	6%YE+SDS
GP-60	AAGAGCTTGCTCTTATGAAGTTAGCGGCGGACGGGTGAGTAACACGTGGGTAACCTACCCATAAGACTGGGATAACTCCGGGAAACCGGGGCTAATACCGGATAATATTTTGAACTGCATAGTTCGAAATTGAAAGGCGGCTTCGGCTGTCACTTATGGATGGACCCGCGTCGCATTAGCTAGTTGGTGAGGTAACGGCTCACCAAGGCGACGATGCGTAGCCGACCTGAGAGGGTGATCGGCCACACTGGGACTGAGACACGGCCCAGACTCCTACGGGAGGCAGCAGTAGGGAATCTTCCGCAATGGACGAAAGTCTGACGGAGCAACGCCGCGTGAGTGATGAAGGCTTTCGGGTCGTAAAACTCTGTTGTTAGGGAAGAACAAGTGCTAGTTGAA…	Firmicutes	Bacilli	mineral	control	4.28.14	oatmeal	aerobic	6%YE+SDS
GP-61	AGTCGAGCGGGTTTATCCTTCGGGGTAAGCTAGCGGCGGACGGGTGAGTAACACGTAGGTAACCTGCCTTTAAGACTGGGATAACTATCGGAAACGATAGCTAAGACCGGATAATCGGTTTTCTCGCATGAGAGAATCGTAAAACACGGAGCAATCTGTGGCTTAGAGATGGGCCTGCGGCGCATTAGCTAGTTGGTGGGGTAACGGCTCACCAAGGCGACGATGCGTAGCCGACCTGAGAGGGTGAACGGCCACACTGGGACTGAGACACGGCCCAGACTCCTACGGGAGGCAGCAGTAGGGAATCTTCCGCAATGGACGCAAGTCTGACGGAGCAACGCCGCGTGAGTGATGAAGGTTTTCGGATCGTAAAGCTCTGTTGCCCTAGACGAACAGCAA…	Firmicutes	Bacilli	organic	control	4.28.14	oatmeal	aerobic	6%YE+SDS
GP-62	AGTCGAGCGGATTCATCCTTCGGGATGAGTTAGCGGCGGACGGGTGAGTAACACGTAGGCAACCTGCCTATAAGACTGGGATAACTATCGGAAACGATAGCTAAGACCGGATAACTGGTTTTCTCGCATGAGAGAATCATGAAACACGGAGCAATCTGTGGCTTATAGATGGGCCTGCGGCGCATTAGCTAGTTGGTGAGGTAACGGCTCACCAAGGCGACGATGCGTAGCCGACCTGAGAGGGTGAACGGCCACACTGGGACTGAGACACGGCCCAGACTCCTACGGGAGGCAGCAGTAGGGAATCTTCCGCAATGGACGCAAGTCTGACGGAGCAACGCCGCGTGAGTGATGAAGGTTTTCGGATCGTAAAGCTCTGTTGCCCTAGACGAACAGCAA…	Firmicutes	Bacilli	organic	control	4.28.14	oatmeal	aerobic	6%YE+SDS
GP-63	CGGCGGACGGGTGAGTAACACGTAGGCAACCTGCCTATAAGACTGGGATAACTATCGGAAACGATAGCTAAGACCGGATAACTGGTTTTCTCGCATGAGAGAATCATGAAACACGGAGCAATCTGTGGCTTATAGATGGGCCTGCGGCGCATTAGCTAGTTGGTGAGGTAACGGCTCACCAAGGCGACGATGCGTAGCCGACCTGAGAGGGTGAACGGCCACACTGGGACTGAGACACGGCCCAGACTCCTACGGGAGGCAGCAGTAGGGAATCTTCCGCAATGGACGCAAGTCTGACGGAGCAACGCCGCGTGAGTGATGAAGGTTTTCGGATCGTAAAGCTCTGTTGCCCTAGACGAACAGCAAGGCGAGTAACTGCGCTTTGTGTGACGGTATAGG…	Firmicutes	Bacilli	organic	control	4.28.14	oatmeal	aerobic	6%YE+SDS
GP-64	GTTAGCGGCGGACGGGTGAGTAACACGTGGGTAACCTACCCATAAGACTGGGATAACTCCGGGAAACCGGGGCTAATACCGGATAATATTTTGAACTGCATAGTTCGAAATTGAAAGGCGGCTTCGGCTGTCACTTATGGATGGACCCGCGTCGCATTAGCTAGTTGGTGAGGTAACGGCTCACCAAGGCGACGATGCGTAGCCGACCTGAGAGGGTGATCGGCCACACTGGGACTGAGACACGGCCCAGACTCCTACGGGAGGCAGCAGTAGGGAATCTTCCGCAATGGACGAAAGTCTGACGGAGCAACGCCGCGTGAGTGATGAAGGCTTTCGGGTCGTAAAACTCTGTTGTTAGGGAAGAACAAGTGCTAGTTGAATAAGCTGGCACCTTGACGG…	Firmicutes	Bacilli	mineral	control	4.28.14	oatmeal	aerobic	6%YE+SDS
GP-65	AACCTGCCTATGAGACTGGGATAACTACCGGAAACGGTAGCTAATACCGGATACATCCTTTCCCTGCATGGGGAGAGGAGGAAAGACGGAGCAATCTGTCACTGATGGATGGGCCTGCGGCGCATTTACTTAGTTGGTGGGGTAAAGGCCTACCAAGGCGACGATGCGTAGCCGACCTGAGAGGGTGATCGGCCACACTGGGACTGAGACACGGCCCAGACTCCTACGGGAGGCAGCAGTAGGGAATCTTCCGCAATGGGCGAAAGCCTGACGGAGCAACGCCGCGTGAGTGATGAAGGTTTTCGGATCGTAAAGCTCTGTTGCCAGGGAAGAACGTCTTGTAGAGTAACTGCTACAAGAGTGACGGTACCTGAGAAGAAAGCCCCGGCTAACTACGTG…	Firmicutes	Bacilli	mineral	control	4.28.14	oatmeal	aerobic	6%YE+SDS
GP-67	TCGGCCACACTGGGACTGAGACACGGCCCAGACTCCTACGGGAGGCAGCAGTAGGGAATCTTCCGCAATGGGCGAAAGCCTGACGGAGCAACGCCGCGTGAGTGATGAAGGTTTTCGGATCGTAAAGCTCTGTTGCCAGGGAAGAACGTCTTGTAGAGTAACTGCTACAAGAGTGACGGTACCTGAGAAGAAAGCCCCGGCTAACTACGTGCCAGCAGCCGCGGTAATACGTAGGGGGCAAGCGTTGTCCGGAATTATTGGGCGTAAAGCGCGCGCAGGCGGCTCTTTAAGTCTGGTGTTTAATCCCGAGGCTCAACTTCGGGTCGCACTGGAAACTGGGGAGCTTGAGTGCAGAAGAGGAGAGTGGAATTCCACGTGTAGCGGTGAAATGCGTAGATA…	Firmicutes	Bacilli	mineral	control	4.28.14	oatmeal	aerobic	6%YE+SDS
GP-68	GAGCGGATTTTNTCCTTTCGGGATAAGTTAGCGGCGGACGGGTGAGTAACACGTAGGTAACCTGCCTATAGACTTGAGTGTAGGAGAGGAAAGTGGAATTCCACGTGTAGCGGTGAAATGCGTAGAGATGTGGAGGAACACCAGTGGCGAAGGCGACTTTCTGGCCTATAACTGACGCTGAGGCGCGAAAGCGTGGGGAGCAAACAGGATTAGATACCCTGGTAGTCCACGCCGTAAACGATGCATACTAGGTGTTGGGGATTCGATTCCTCGGTGCCGAAGTTAACACAGTAAGTATGCCGCCTGGGGAGTACGCTCGCAAGAGTGAAACTCAAAGGAATTGACGGGGACCCGCACAAGCAGTGGAGTATGTGGTTTAATTCGAAGCAACGCGAAGAA…	Firmicutes	Bacilli	mineral	control	4.28.14	oatmeal	aerobic	6%YE+SDS
GP-71	TGGGGGATAACTAGTCGAAAGATTAGCTAATACCGCATACGACCTGAGGGTGAAAGTGGGGGACCGCAAGGCCTCATGCTATAGGAGCGGCCGATGTCTGATTAGCTAGTTGGTGGGGTAAAGGCCCACCAAGGCGACGATCAGTAGCTGGTCTGAGAGGACGATCAGCCACACTGGGACTGAGACACGGCCCAGACTCCTACGGGAGGCAGCAGTGGGGAATTTTGGACAATGGGCGAAAGCCTGATCCAGCAATGCCGCGTGTGTGAAGAAGGCCTTCGGGTTGTAAAGCACTTTTGTCCGGAAAGAAATGGCTCTGGTTAATACCTGGGGTCGATGACGGTACCGGAAGAATAAGGACCGGCTAACTACGTGCCAGCAGCCGCGGTAATACGTAGG…	Proteobacteria	Betaproteobacteria	organic	control	4.28.14	VL-55 - PP	aerobic	none
GP-73	AACGGGTGAGTAATACATCGGAACGTGCCCTGTAGTGGGGGATAACTAGTCGAAAGATTAGCTAATACCGCATACGACCTGAGGGTGAAAGTGGGGGACCGCAAGGCCTCATGCTATAGGAGCGGCCGATGTCTGATTAGCTAGTTGGTGGGGTAAAGGCCCACCAAGGCGACGATCAGTAGCTGGTCTGAGAGGACGATCAGCCACACTGGGACTGAGACACGGCCCAGACTCCTACGGGAGGCAGCAGTGGGGAATTTTGGACAATGGGCGAAAGCCTGATCCAGCAATGCCGCGTGTGTGAAGAAGGCCTTCGGGTTGTAAAGCACTTTTGTCCGGAAAGAAATGGCTCTGGTTAATACCTGGGGTCGATGACGGTACCGGAAGAATAAGGACCGG…	Proteobacteria	Betaproteobacteria	mineral	control	4.28.14	water agar	aerobic	none
GP-74	TCGGGGTGGATCAGTGGCGAACGGGTGAGTAACACGTGGGCAATCTGCCCTGCACTCTGGGACAAGCCCTGGAAACGGGGTCTAATACCGGATATGACCTTCCTCTGCATGGGGGAAGGTGGAAAGCTCCGGCGGTGCAGGATGAGCCCGCGGCCTATCAGCTTGTTGGTGGGGTAATGGCCTACCAAGGCGACGACGGGTAGCCGGCCTGAGAGGGCGACCGGCCACACTGGGACTGAGACACGGCCCAGACTCCTACGGGAGGCAGCAGTGGGGAATATTGCACAATGGGCGAAAGCCTGATGCAGCGACGCCGCGTGAGGGATGACGGCCTTCGGGTTGTAAACCTCTTTCAGCAGGGAAGAAGCGCAAGTGACGGTACCTGCAGAAGAAGCACCG…	Actinobacteria	Actinobacteria	mineral	warm	4.28.14	HVA	aerobic	6%YE+SDS
GP-76	CGAACGGGTGAGTAACACGTTGGGCAATCTGCCCTGCACTCTGGGACAAGCCTTGGAAACGAGGTCTAATACCGGATATTACCCCTGGGGGCATCCCTGGGGGTGGAAAGCTCCGGCGGTGCAGGATGAGCCCGCGGCCTATCAGCTTGTTGGTGGGGTGATGGCCTACCAAGGCGACGACGGGTAGCCGGCCTGAGAGGGCGACCGGCCACACTGGGACTGAGACACGGCCCAGACTCCTACGGGAGGCAGCAGTGGGGAATATTGCACAATGGGCGAAAGCCTGATGCAGCGACGCCGCGTGAGGGATGAAGGCCTTCGGGTTGTAAACCTCTTTCAGCAGGGAAGAAGCGCAAGTGACGGTACCTGCAGAAGAAGCACCGGCTAACTACGTGCCAG…	Actinobacteria	Actinobacteria	mineral	warm	4.28.14	oatmeal	aerobic	6%YE+SDS
GP-82	CACAATGGGCGAAAGCCTGATGCAGCGACGCCGCGTGAGGGATGACGGCCTTCGGGTTGTAAACCTCTTTCAGCAGGGAAGAAGCGCAAGTGACGGTACCTGCAGAAGAAGCACCGGCTAACTACGTGCCAGCAGCCGCGGTAATACGTAGGGTGCGAGCGTTGTCCGGAATTATTGGGCGTAAAGAGCTCGTAGGCGGCCTGTCGCGTCGGATGTGAAAGCCCGGGGCTTAACCCCGGGTCTGCATTCGATACGGGCAGGCTAGAGTGTGGTAGGGGAGATCGGAATTCCTGGTGTAGCGGTGAAATGCGCAGATATCAGGAGGAACACCGGTGGCGAAGGCGGATCTCTGGGCCATTACTGACGCTGAGGAGCGAAAGCGTGGGGAGCGAACAGGAT…	Actinobacteria	Actinobacteria	mineral	warm	4.28.14	oatmeal	aerobic	6%YE+SDS
GP-88	GCGAACGGGTGAGTAACACGTGGGTAACCNGCCCTCCACTCTGGGATAACTCCGGGAAACCGGGGCTAATACCGGATACGACCTGAGGCGGCATCGCCTCGGGTGGAAAGTTTTTCGGTGGAGGANGGACCCGCGGCCTATCAGCTTGTTGGTGGGGTAACGGCCTACCAAGGCGATGACGGGTAGCCGGCCTGAGAGGGCGACCGGCCACACTGGGACTGAGACACGGCCCAGACTCCTACGGGAGGCAGCAGTGGGGAATATTGCACAATGGGCGAAAGCCTGATGCAGCGACGCCGCGTGAGGGATGACGGCCTTCGGGTTGTAAACCTCTTTCAGCAGGGACGAAGCGCAAGTGACTGTACCTGCAGAAGAAGCACCGGCTAACTACGTGCCAGC…	Actinobacteria	Actinobacteria	organic	warm	4.28.14	oatmeal	aerobic	6%YE+SDS
GP-95	CTTGCTAGATTGATGGCGAGTGGCGAACGGGTGAGTAATACATCGGAACGTGCCCTGTAGTGGGGGATAACTAGTCGAAAGATTAGCTAATACCGCATACGACCTGAGGGTGAAAGTGGGGGACCGCAAGGCCTCATGCTATAGGAGCGGCCGATGTCTGATTAGCTAGTTGGTGGGGTAAAGGCCCACCAAGGCGACGATCAGTAGCTGGTCTGAGAGGACGATCAGCCACACTGGGACTGAGACACGGCCCAGACTCCTACGGGAGGCAGCAGTGGGGAATTTTGGACAATGGGCGAAAGCCTGATCCAGCAATGCCGCGTGTGTGAAGAAGGCCTTCGGGTTGTAAAGCACTTTTGTCCGGAAAGAAATGGCTCTGGTTAATACCTGGGGTCGATG…	Proteobacteria	Betaproteobacteria	organic	control	4.28.14	VL-55 - PP	aerobic	none
GP183	ACTATCGGAAACGATAGCTAAGACCGAATAATTGGCGCTTTCGCATGAAGGTGCCATGAAACACGGAGCAATCTGTGGCCTTTGGATGGGCCTGCGGCGCATTAGCTAGTAGGTGAGGTAACGGCTCACCTAGGCGACGATGCGTAGCCGACCTGAGAGGGTGAACGGCCACACTGGGACTGAGACACGGCCCAGACTCCTACGGGAGGCAGCAGTAGGGAATCTTCCGCAATGGACGCAAGTCTGACGGAGCAACGCCGCGTGAGTGATGAAGGTTTTCGGATCGTAAAGCTCTGTTGCCCTAGACGAACGAGTCAGAGAGTAACTGCTCTGGCTGTGACGGTATAGGAGAAGAAAGCCCCGGCTAACTACGTGCCAGCAGCCGCGGTAATACGTAGG…	Firmicutes	Bacilli	mineral	control	4.28.14	oatmeal	aerobic	6%YE+SDS
GP226	TCGAAAGATTAGCTAATACCGCATACGACCTGAGGGTGAAAGTGGGGGACCGCAAGGCCTCATGCTATAGGAGCGGCCGATGTCTGATTAGCTAGTTGGTGGGGTAAAGGCCCACCAAGGCGACGATCAGTAGCTGGTCTGAGAGGACGATCAGCCACACTGGGACTGAGACACGGCCCAGACTCCTACGGGAGGCAGCAGTGGGGAATTTTGGACAATGGGCGAAAGCCTGATCCAGCAATGCCGCGTGTGTGAAGAAGGCCTTCGGGTTGTAAAGCACTTTTGTCCGGAAAGAAATGGCTCTGGTTAATACCTGGGGTCGATGACGGTACCGGAAGAATAAGGACCGGCTAACTACGTGCCAGCAGCCGCGGTAATACGTAGGGTCCAAGCGTTAAT…	Proteobacteria	Betaproteobacteria	mineral	control	4.28.14	VL-55 - PP	aerobic	none
GP33A	CCTCTTCGGAGGTACTCGAGTGGCGAACGGGTGAGTAACACGTGGGTAATCTGCCCTGCACTTCGGGATAAGCCTGGGAAACTGGGTCTAATACCGAATACGACCTTTAGACGCATGTCTTTTGGTGGAAAGCTTTTGCGGTGTGGGATGGGCCCGCGGCCTATCAGCTTGTTGGTGGGGTGATGGCCTACCAAGGCGACGACGGGTAGCCGGCCTGAGAGGGTGTCCGGCCACACTGGGACTGAGATACGGCCCAGACTCCTACGGGAGGCAGCAGTGGGGAATATTGCACAATGGGCGCAAGCCTGATGCAGCGACGCCGCGTGGGGGATGACGGCCTTCGGGTTGTAAACCTCTTTCACCATCGACGAAGGTTCGGGTTTTCTCGGATTGACGGTA…	Actinobacteria	Actinobacteria	organic	warm	4.28.14	oatmeal	aerobic	6%YE+SDS
GP33B	AGCGGGGTTGTTTTAAAAGCTTGCTTTTAAAACAACCTAGCGGCGGACGGGTGAGTAACACGTAGGCAACCTGCCCATGAGACTGGGATAACTACCGGAAACGGTAGCTAATACCGGATACATCCTTTCCCTGCATGGGGAGAGGAGGAAAGACGGAGCAATCTGTCACTGATGGATGGGCCTGCGGCGCATTAGCTAGTTGGTGGGGTAAAGGCCTACCAAGGCGACGATGCGTAGCCGACCTGAGAGGGTGATCGGCCACACTGGGACTGAGACACGGCCCAGACTCCTACGGGAGGCAGCAGTAGGGAATCTTCCGCAATGGGCGAAAGCCTGACGGAGCAACGCCGCGTGAGTGATGAAGGTTTTCGGATCGTAAAGCTCTGTTGCCAGGGAAGA…	Firmicutes	Bacilli	organic	warm	4.28.14	oatmeal	aerobic	6%YE+SDS
MT02	TGCAGTCGAACGGCAGCACGGGGGCAACCCTGGTGGCGAGTGGCGAACGGGTGAGTAATACATCGGAACGTGTCCTGTAGTGGGGGATAGCCCGGCGAAAGCCGGATTAATACCGCATACGATCTACGGAAGAAAGCGGGGGATCTTCGGACCTCGCGCTATAGGGGCGGCCGATGGCAGATTAGCTAGTTGGTGGGGTAAAGGCCTACCAAGGCGACGATCTGTAGCTGGTCTGAGAGGACGACCAGCCACACTGGGACTGAGACACGGCCCAGACTCCTACGGGAGGCAGCAGTGGGGAATTTTGGACAATGGGGGCAACCCTGATCCAGCAATGCCGCGTGTGTGAAGAAGGCCTTCGGGTTGTAAAGCACTTTTGTCCGGAAAGAAAACCTCTTG…	Proteobacteria	Betaproteobacteria	organic	outside	10.23.13	VL-55 - xylan	aerobic	none
MT07A	TGGGTGGATGAGTGGCGAACGGGTGAGTAATACGTGAGTAACCTGCCCTTGACTCTGGGATAAGCCTGGGAAACTGGGTCTAATACTGGATACGACATGTCACCGCATGGTGGTGTGTGGAAAGGGTTTTACTGGTTTTGGATGGGCTCACGGCCTATCAGCTTGTTGGTGGGGTAATGGCTCACCAAGGCGACGACGGGTAGCCGGCCTGAGAGGGTGACCGGCCACACTGGGACTGAGACACGGCCCAGACTCCTACGGGAGGCAGCAGTGGGGAATATTGCACAATGGGCGGAAGCCTGATGCAGCGACGCCGCGTGAGGGATGACGGCCTTCGGGTTGTAAACCTCTTTCAGCACGGAAGAAGCGAAAGTGACGGTACGTGCAGAAGAAGCGCCG…	Actinobacteria	Actinobacteria	organic	outside	10.23.13	VL-55 - xylan	aerobic	none
MT08	TCGGAACGTGTCCTGTAGTGGGGGATAGCCCGGCGNNCGCCGGATTAATACCGCATACGATCTACGGAAGAAAGCGGGGGACCGAAAGGCCTCGCGCTATAGGGGCGGCCGATGGCAGATTAGCTAGTTGGTGGGGTAAAGGCCTACCAAGGCGACGATCTGTAGCTGGTCTGAGAGGACGACCAGCCACACTGGGACTGAGACACGGCCCAGACTCCTACGGGAGGCAGCAGTGGGGAATTTTGGACAATGGGGGAAACCCTGATCCAGCAATGCCGCGTGTGTGAAGAAGGCCTTCGGGTTGTAAAGCACTTTTGTCCGGAAAGAAAACTTCTGCCCTAATACGGTGGGAGGATGACGGTACCGGAAGAATAAGCACCGGCTAACTACGTGCCAGCA…	Proteobacteria	Betaproteobacteria	organic	outside	10.23.13	VL-55 - xylan	aerobic	none
MT09	TACATCGGAACGTGTCCTGTAGTGGGGGATAGCCCGGCGAAAGCCGGATTAATACCGCATACGATCTACGGAAGAAAGCGGGGGATCGCAAGACCTCGCGCTATAGGGGCGGCCGATGGCAGATTAGCTAGTTGGTGGGGTAAAGGCCTACCAAGGCGACGATCTGTAGCTGGTCTGAGAGGACGACCAGCCACACTGGGACTGAGACACGGCCCAGACTCCTACGGGAGGCAGCAGTGGGGAATTTTGGACAATGGGGGAAACCCTGATCCAGCAATGCCGCGTGTGTGAAGAAGGCCTTCGGGTTGTAAAGCACTTTTGTCCGGAAAGAAAACCTCTTGGCTAATATCTGAGGGGGATGACGGTACCGGAAGAATAAGCACCGGCTAACTACGTGCC…	Proteobacteria	Betaproteobacteria	organic	outside	10.23.13	VL-55 - xylan	aerobic	none
MT09B	TATGATTAGTGGCGGACGGGTGAGTAACATTTAGGAATCTGCCTAGTAGTGGGGGATAGCTCGGGGAAACTCGAATTAATACCGCATACGACCTACGGGTGAAAGGGGGCGCAAGCTCTTGCTATTAGATGAGCCTAAATCAGATTAGCTAGTTGGTGGGGTAAAGGCCCACCAAGGCGACGATCTGTAACTGGTCTGAGAGGATGATCAGTCACACCGGAACTGAGACACGGTCCGGACTCCTACGGGAGGCAGCAGTGGGGAATATTGGACAATGGGGGCAACCCTGATCCAGCCATGCCGCGTGTGTGAAGAAGGCCTTTTGGTTGTAAAGCACTTTAAGCAGGGAGGAGAGGCTAATGGTTAATACCCATTAGATTAGACGTTACCTGCAGAATA…	Proteobacteria	Gammaproteobacteria	organic	outside	10.23.13	VL-55 - xylan	aerobic	none
MT12	AGCGGCAGACGGGTGAGTAACGCGTGGGAACGTACCTTTTGGTTCGGAACAACACAGGGAAACTTGTGCTAATACCGGATAAGCCCTTACGGGGAAAGATTTATCGCCGAAAGATCGGCCCGCGTCTGATTAGCTAGTTGGTGAGGTAATGGCTCACCAAGGCGACGATCAGTAGCTGGTCTGAGAGGATGATCAGCCACATTGGGACTGAGACACGGCCCAAACTCATACGGGAGGCAGCAGTGGGGAATATTGGACAATGGGCGCAAGCCTGATCCAGCCATGCCGCGTGAGTGATGAAGGCCCTAGGGTTGTAAAGCTCTTTTGTGCGGGAAGATAATGACGGTACCGCAAGAATAAGCCCCGGCTAACTTCGTGCCAGCAGCCGCGGTAATACGA…	Proteobacteria	Alphaproteobacteria	organic	outside	10.23.13	VL-55 - xylan	aerobic	none
MT14	GGGGGATAACTAGTCGAAAGATTAGCTAATACCGCATACGATCTACGGATGAAAGTGGGGGATCGCAAGACCTCATGCTCATAGAGCGGCCGATATCTGATTAGCTAGTTGGTGAGGTAAAGGCTCACCAAGGCTTCGATCAGTAGCTGGTCTGAGAGGACGACCAGCCACACTGGGACTGAGACACGGCCCAGACTCCTACGGGAGGCAGCAGTGGGGAATTTTGGACAATGGGGGCAACCCTGATCCAGCAATGCCGCGTGAGTGAAGAAGGCCTTCGGGTTGTAAAGCTCTTTTGTCAGGGAAGAAACGGGGATTCCTAATACGAATCCCTAATGACGGTACCTGAAGAATAAGCACCGGCTAACTACGTGCCAGCAGCCGCGGTAATACGTAGGG…	Proteobacteria	Betaproteobacteria	organic	outside	10.23.13	VL-55 - xylan	aerobic	none
MT23A	GTCGAGCGCCCCGCAAGGGGAGCGGCAGACGGGTGAGTAACGCGTGGGAATCTACCCATCTCTACGGAACAACTCCGGGAAACTGGAGCTAATACCGTATACGTCCTTCGGGAGAAAGATTTATCGGAGATGGATGAGCCCGCGTTGGATTAGCTAGTTGGTGGGGTAATGGCCTACCAAGGCGACGATCCATAGCTGGTCTGAGAGGATGATCAGCCACACTGGGACTGAGACACGGCCCAGACTCCTACGGGAGGCAGCAGTGGGGAATATTGGACAATGGGCGCAAGCCTGATCCAGCCATGCCGCGTGAGTGATGAAGGCCCTAGGGTTGTAAAGCTCTTTCAACGGTGAAGATAATGACGGTAACCGTAGAAGAAGCCCCGGCTAACTTCGTGC…	Proteobacteria	Alphaproteobacteria	organic	outside	10.23.13	VL-55 - xylan	aerobic	none
MT23B	GCTTGGTGCTTGCACTGGGTGGATGAGTGGCGAACGGGTGAGTAATACGTGAGTAACCTGCCCTTGACTCTGGGATAAGCCTGGGAAACTGGGTCTAATACTGGATACGACATGTCACCGCATGGTGGTGTGTGGAAAGGGTTTTACTGGTTTTGGATGGGCTCACGGCCTATCAGCTTGTTGGTGGGGTAATGGCTCACCAAGGCGACGACGGGTAGCCGGCCTGAGAGGGTGACCGGCCACACTGGGACTGAGACACGGCCCAGACTCCTACGGGAGGCAGCAGTGGGGAATATTGCACAATGGGCGGAAGCCTGATGCAGCGACGCCGCGTGAGGGATGACGGCCTTCGGGTTGTAAACCTCTTTCAGCACGGAAGAAGCGAAAGTGACGGTACGT…	Actinobacteria	Actinobacteria	organic	outside	10.23.13	VL-55 - xylan	aerobic	none
MT25	GGGGCAACCCTGGTGGCGAGTGGCGAACGGGTGAGTAATACATCGGAACGTGTCCTGTAGTGGGGGATAGCCCGGCGAAAGCCGGATTAATACCGCATACGCTCTACGGAGGAAAGGGGGGGATCTTAGGACCTCCCGCTACAGGGGCGGCCGATGGCAGATTAGCTAGTTGGTGGGGTAAAGGCCTACCAAGGCGACGATCTGTAGCTGGTCTGAGAGGACGACCAGCCACACTGGGACTGAGACACGGCCCAGACTCCTACGGGAGGCAGCAGTGGGGAATTTTGGACAATGGGCGAAAGCCTGATCCAGCAATGCCGCGTGTGTGAAGAAGGCCTTCGGGTTGTAAAGCACTTTTGTCCGGAAAGAAAACCTCCGCCCTAATATGGTGGGGGGATG…	Proteobacteria	Betaproteobacteria	organic	outside	10.23.13	VL-55 - xylan	aerobic	none
MT33	GAACGGGTGAGTAATACATCGGAACGTGTCCTGTAGTGGGGGATAGCCCGGCGAAAGCCGGATTAATACCGCATACGATCTACGGAAGAAAGCGGGGGACCGAAAGGCCTCGCGCTATAGGGGCGGCCGATGGCAGATTAGCTAGTTGGTGGGGTAAAGGCCTACCAAGGCGACGATCTGTAGCTGGTCTGAGAGGACGACCAGCCACACTGGGACTGAGACACGGCCCAGACTCCTACGGGAGGCAGCAGTGGGGAATTTTGGACAATGGGGGCAACCCTGATCCAGCAATGCCGCGTGTGTGAAGAAGGCCTTCGGGTTGTAAAGCACTTTTGTCCGGAAAGAAAACTTCTGGGTTAATACCCTGGGAGGCTGACGGTACCGGAAGAATAAGCACCG…	Proteobacteria	Betaproteobacteria	organic	outside	10.23.13	VL-55 - xylan	aerobic	none
MT34	GAGTAACGCGTGGGAACATACCTTTTGGTTCGGAACAACACAGGGAAACTTGTGCTAATACCGGATAAGCCCTTACGGGGAAAGATTTATCGCCGAAAGATTGGCCCGCGTCTGATTAGCTAGTTGGTGAGGTAACGGCTCACCAAGGCGACGATCAGTAGCTGGTCTGAGAGGATGATCAGCCACATTGGGACTGAGACACGGCCCAAACTCCTACGGGAGGCAGCAGTGGGGAATATTGGACAATGGGCGCAAGCCTGATCCAGCCATGCCGCGTGAGTGATGAAGGCCCTAGGGTTGTAAAGCTCTTTTGTGCGGGAAGATAATGACGGTACCGCAAGAATAAGCCCCGGCTAACTTCGTGCCAGCAGCCGCGGTAATACGAAGGGGGCTAGCGTT…	Proteobacteria	Alphaproteobacteria	organic	outside	10.23.13	VL-55 - xylan	aerobic	none
MT36	GTAATGCATCGGGATCTACCCAAACGTGGGGGATAACGTAGGGAAACTTACGCTAATACCGCATACGTCCTACGGGAGAAAGCGGGGGACCGAAAGGCCTCGCGCGGTTGGACGAACCGATGTGCGATTAGCTAGTTGGTAGGGTAATGGCCTACCAAGGCGACGATCGCTAGCTGGTCTGAGAGGATGATCAGCCACACTGGAACTGAGACACGGTCCAGACTCCTACGGGAGGCAGCAGTGGGGAATATTGGACAATGGGCGCAAGCCTGATCCAGCAATGCCGCGTGTGTGAAGAAGGCCTTCGGGTTGTAAAGCACTTTTATCAGGAGCGAAATACTACTGGCTAATAACCGGTGGGGCTGACGGTACCTGAGGAATAAGCACCGGCTAACTTCG…	Proteobacteria	Gammaproteobacteria	organic	outside	10.23.13	VL-55 - xylan	aerobic	none
MT40	AGCAATACTGTGGGTGGCGAGTGGCGGACGGGTGAGTAATGCATCGGGATCTACCCAAACGTGGGGGATAACGTAGGGAAACTTACGCTAATACCGCATACGTCCTATGGGAGAAAGCGGGGGACCGAAAGGCCTCGCGCGGTTGGACGAACCGATGTGCGATTAGCTAGTTGGTAGGGTAATGGCCTACCAAGGCGACGATCGCTAGCTGGTCTGAGAGGATGATCAGCCACACTGGAACTGAGACACGGTCCAGACTCCTACGGGAGGCAGCAGTGGGGAATATTGGACAATGGGCGCAAGCCTGATCCAGCAATGCCGCGTGTGTGAAGAAGGCCTTCGGGTTGTAAAGCACTTTTATCAGGAGCGAAATACTACTGGCTAATAACCGGTGGGGCT…	Proteobacteria	Gammaproteobacteria	organic	outside	10.23.13	VL-55 - xylan	aerobic	none
MT41	AGCAATACTGTGGGTGGCGAGTGGCGGACGGGTGAGTAATGCATCGGGATCTACCCAAACGTGGGGGATAACGTAGGGAAACTTACGCTAATACCGCATACGTCCTATGGGAGAAAGCGGGGGACCGAAAGGCCTCGCGCGGTTGGACGAACCGATGTGCGATTAGCTAGTTGGTAGGGTAATGGCCTACCAAGGCGACGATCGCTAGCTGGTCTGAGAGGATGATCAGCCACACTGGAACTGAGACACGGTCCAGACTCCTACGGGAGGCAGCAGTGGGGAATATTGGACAATGGGCGCAAGCCTGATCCAGCAATGCCGCGTGTGTGAAGAAGGCCTTCGGGTTGTAAAGCACTTTTATCAGGAGCGAAATACTACTGGCTAATAACCGGTGGGGCT…	Proteobacteria	Gammaproteobacteria	organic	outside	10.23.13	VL-55 - xylan	aerobic	none
MT42	GAACGGGTGAGTAATACATCGGAACGTGTCCTGTAGTGGGGGATAGCCCGGCGAAAGCCGGATTAATACCGCATACGATCTACGGAAGAAAGCGGGGGACCGAAAGGCCTCGCGCTATAGGGGCGGCCGATGGCAGATTAGCTAGTTGGTGGGGTAAAGGCCTACCAAGGCGACGATCTGTAGCTGGTCTGAGAGGACGACCAGCCACACTGGGACTGAGACACGGCCCAGACTCCTACGGGAGGCAGCAGTGGGGAATTTTGGACAATGGGGGAAACCCTGATCCAGCAATGCCGCGTGTGTGAAGAAGGCCTTCGGGTTGTAAAGCACTTTTGTCCGGAAAGAAAACCTTCGAGTTAATACCTTGGGGGGATGACGGTACCGGAAGAATAAGCACCG…	Proteobacteria	Betaproteobacteria	organic	outside	10.23.13	VL-55 - xylan	aerobic	none
MT47	TCCTGGCGGCGAGTGGCGAACGGGTGAGTAATACATCGGAACGTGTCCTGGAGTGGGGGATAGCCCGGCGAAAGCCGGATTAATACCGCATACGCTCGGGAGAGGAAAGCGGGGGACCTTCGGGCCTCGCGCTCAAGGGGCGGCCGATGGCAGATTAGGTAGTTGGTGAGGTAAAGGCTCACCAAGCCGACGATCTGTAGCTGGTCTGAGAGGACGACCAGCCACACTGGGACTGAGACACGGCCCAGACTCCTACGGGAGGCAGCAGTGGGGAATTTTGGACAATGGGCGCAAGCCTGATCCAGCAATGCCGCGTGTGTGAAGAAGGCCTTCGGGTTGTAAAGCACTTTTGTCCGGAAAGAAAACCTCAGCCCGAATACGGCGGGGGGATGACGGTAC…	Proteobacteria	Betaproteobacteria	organic	outside	10.23.13	VL-55 - xylan	aerobic	none
MT49	CAGCAGTAGCAATACTGTGGGTGGCGAGTGGCGGACGGGTGAGTAATGCATCGGGATCTACCTAAACGTGGGGGATAACGTAGGGAAACTTACGCTAATACCGCATACGTCCTACGGGAGAAAGCGGGGGATCGCAAGACCTCGCGCGGTTAGACGAATCGATGTTCGATTAGCTAGTTGGTAGGGTAATGGCCTACCAAGGCGACGATCGATAGCTGGTCTGAGAGGATGATCAGCCACACTGGAACTGAGACACGGTCCAGACTCCTACGGGAGGCAGCAGTGGGGAATATTGGACAATGGGCGCAAGCCTGATCCAGCAATGCCGCGTGTGTGAAGAAGGCCTTCGGGTTGTAAAGCACTTTTATCAGGAGCGAAACGCTGTCGATTAATACTCGG…	Proteobacteria	Gammaproteobacteria	organic	outside	10.23.13	VL-55 - xylan	aerobic	none

## Sheet: substrate_use
isolate	CMC_agar	Xylan_agar	Chitin_agar
19-DA-4	0	0	0
19-YEA-23	0	0	0
19-YEA-44	0	1	0
19-YEA-45	0	0	0
19-YEA22	1	1	1
24-YEA-10	0	0	0
24-YEA-14	0	0	0
24-YEA-27	0	0	0
24-YEA-28	0	0	0
24-YEA-50	0	0	NA
24-YEA-8	0	0	NA
24-YEA-9	0	0	0
27-YEA-15	0	0	0
27-YEA-18	1	1	0
27-YEA-19	0	0	0
27-YEA-34	0	0	0
27-YEA-37	0	0	0
27-YEA-49	1	1	0
27-YEA-5	0	0	0
27-YEA-55	1	1	0
27-YEA-6	0	0	0
27-YEA-7	0	0	0
28-DA-3	1	1	0
28-YEA-11	1	0	0
28-YEA-36	1	1	0
28-YEA-41	1	1	0
28-YEA-42A	1	1	0
28-YEA-46	0	0	0
28-YEA-47-A	1	1	0
AB-E	0	1	0
AB-F	1	1	0
AB1	0	NA	0
AB1.4	0	1	0
AB10	0	0	0
AB11	0	0	0
AB13.46	0	1	0
AB22.22	0	0	0
AB23.4	0	0	0
AB23.6	0	0	0
AB24.2	0	0	0
AB24.4	0	1	0
AB24.9	0	0	NA
AB26.11	0	0	1
AB31.22	0	1	0
AB35.4	0	1	0
AB35.6	0	0	0
AB35.8	0	0	NA
AB36.14	0	1	0
AB36.4	0	0	0
AB4	1	NA	0
AB7	1	1	0
AB8.14	1	NA	0
AB8.16	0	1	NA
AN-15	0	0	1
AN-16	0	0	1
AN-17	1	1	1
AN-18	0	1	1
AN-19	0	0	NA
AN-19-YE-3	1	NA	NA
AN-20	0	0	1
AN-27-D-2	1	NA	NA
AN-32	0	0	1
AN-33	1	0	1
AN-34	0	0	1
AN-35	0	0	1
AN-4A	0	1	0
AN-4B	0	1	0
AN-5	0	0	0
AN-61	1	1	1
AN-62	1	0	1
AN-63	1	1	0
AN-64	1	1	0
AN-65	1	NA	0
AN-66	0	1	NA
AN-67	1	1	1
AN-68	1	1	0
AN-69	1	1	0
AN-6A	0	0	NA
AN-6B	0	1	1
AN-71	1	1	1
AN-72	0	1	NA
AN-73	1	1	0
AN-74	0	1	0
AN-75	0	0	0
AN-76	1	0	1
AN-77	0	0	0
AN-78	0	1	0
AN-79	0	1	0
AN-7A	0	0	1
AN-7B	1	0	0
AN-8	0	0	0
AN-80A	0	0	0
AN-80B	0	1	0
AN-82	0	0	1
AN-83	1	0	1
AN-84	0	0	1
AN-85	1	0	1
AN-9	0	1	1
AN80C	1	1	1
AN86	0	0	1
AN87A	0	0	NA
AN87B	0	1	1
AN88	1	1	0
AN89	0	1	0
AN90	1	1	NA
AN91	0	0	0
AN92	0	1	1
AN95	1	1	0
ANB10	0	0	0
ANB11	0	0	0
ANB12	1	1	0
ANB13	0	0	0
ANB14	1	0	0
ANB15	0	0	0
ANB16	0	0	1
ANB2	0	0	0
ANB3	0	0	0
ANB4	0	0	1
ANB5	1	0	0
ANB6	0	0	0
ANB7	0	0	1
ANB9	1	1	0
GAS100	1	0	0
GAS101	0	1	0
GAS1012	1	1	0
GAS1013	0	0	0
GAS1014	1	1	0
GAS1038	1	1	0
GAS104	1	0	0
GAS1049	0	0	0
GAS105	0	1	0
GAS1054	1	1	0
GAS106B	1	1	0
GAS107	1	0	0
GAS1077	0	0	0
GAS108	0	0	0
GAS109	1	1	0
GAS1094	0	0	0
GAS1096	1	1	1
GAS1099	1	1	0
GAS13	0	0	NA
GAS138	0	0	0
GAS145	0	0	0
GAS15	1	1	0
GAS150	0	1	0
GAS159	0	0	0
GAS163	0	0	NA
GAS165	0	0	0
GAS169	0	0	0
GAS185	0	0	NA
GAS186	0	0	0
GAS195	0	0	0
GAS199	1	1	0
GAS200	0	1	0
GAS2003	1	1	1
GAS2004	0	0	0
GAS204A	1	0	0
GAS204B	1	1	NA
GAS205	1	1	0
GAS206B	1	1	0
GAS206C	1	1	0
GAS207	0	0	0
GAS22	1	1	0
GAS225	1	0	0
GAS23	0	0	0
GAS231	0	0	0
GAS232	0	0	0
GAS24	0	0	NA
GAS242	1	1	0
GAS246B	0	0	0
GAS249	1	0	0
GAS25	0	0	0
GAS27A	1	1	NA
GAS27B	0	0	NA
GAS28A	0	0	0
GAS29	0	0	0
GAS30B	1	0	0
GAS31	1	1	0
GAS32	1	1	0
GAS33	1	1	0
GAS332	1	0	0
GAS333	0	0	0
GAS334	0	0	0
GAS336	0	0	0
GAS337	0	0	0
GAS34	1	1	1
GAS346	0	1	0
GAS346	0	1	0
GAS348	0	0	0
GAS349	1	1	0
GAS363	0	0	0
GAS366	0	0	NA
GAS37	1	1	0
GAS370	0	1	0
GAS38	0	0	0
GAS383	0	0	0
GAS388A	0	0	0
GAS388B	0	0	1
GAS391A	0	1	0
GAS392B	1	1	NA
GAS392D	1	1	0
GAS394	0	1	0
GAS395	0	1	0
GAS397A2	0	0	0
GAS401	0	0	0
GAS403	0	0	0
GAS405	0	0	0
GAS406	0	0	0
GAS40A	0	0	0
GAS41	0	0	0
GAS42	0	0	0
GAS429	0	1	0
GAS432	1	0	0
GAS44	0	0	0
GAS445	0	0	1
GAS447	1	1	0
GAS448	0	0	0
GAS449	0	1	0
GAS450	0	0	0
GAS451	1	1	0
GAS45p	0	0	0
GAS45w	1	1	0
GAS46	0	0	0
GAS479	1	1	0
GAS485	0	0	0
GAS488	1	1	0
GAS500	0	0	0
GAS517	0	0	0
GAS519	1	1	0
GAS521	0	0	0
GAS522	1	0	NA
GAS530	0	0	NA
GAS531	0	0	0
GAS541	1	1	0
GAS56	0	1	0
GAS57	0	0	NA
GAS58	1	1	0
GAS59	1	1	0
GAS6	0	0	0
GAS60	0	0	NA
GAS61	1	0	0
GAS62	1	1	0
GAS66	0	1	0
GAS67	0	0	0
GAS7	1	1	0
GAS71	0	0	0
GAS72	1	1	0
GAS74	1	1	0
GAS75	1	0	NA
GAS76	1	0	0
GAS82	1	1	0
GAS83	1	0	0
GAS84	0	0	0
GAS86	1	1	0
GAS87	1	0	0
GAS91	0	0	0
GAS92	0	0	NA
GAS93	0	0	0
GAS95	1	0	0
GAS96	NA	0	0
GAS97-redo	1	1	0
GAS98	0	0	0
GP_P5_8	1	1	0
GP_P7_9	0	1	0
GP-10	0	0	1
GP-100	1	0	0
GP-101	0	1	0
GP-102	0	0	0
GP-103	1	0	0
GP-104	0	0	0
GP-105	0	0	0
GP-106	0	0	0
GP-107	1	0	0
GP-109	0	1	0
GP-111-c	1	0	0
GP-112	0	0	0
GP-13	1	1	NA
GP-14	0	NA	NA
GP-152	1	1	0
GP-154	1	0	0
GP-158	0	0	0
GP-16	1	1	0
GP-160	1	1	0
GP-161	1	0	0
GP-164	0	0	0
GP-165	0	0	0
GP-167	1	1	0
GP-168	1	1	0
GP-169	1	1	1
GP-170	1	1	1
GP-174	1	0	0
GP-175	1	1	0
GP-176	1	0	0
GP-177	0	1	0
GP-178	1	1	0
GP-18	1	1	0
GP-180	1	1	1
GP-182	1	1	0
GP-184	1	1	1
GP-185	1	1	NA
GP-187	0	0	NA
GP-188	1	1	0
GP-19	1	1	0
GP-193	1	1	0
GP-21	0	0	0
GP-22	1	1	1
GP-24	1	1	0
GP-25	1	1	0
GP-27	1	1	1
GP-28	1	1	NA
GP-29	1	1	0
GP-30	1	1	NA
GP-31	1	1	0
GP-32	1	1	0
GP-33A	1	1	0
GP-34	1	1	0
GP-36	1	NA	NA
GP-38	1	1	0
GP-39	1	1	0
GP-40	1	1	0
GP-44	1	1	0
GP-45	1	1	0
GP-46	1	1	NA
GP-49	0	0	0
GP-50	1	1	0
GP-52	1	1	NA
GP-54B	1	1	0
GP-55	1	1	0
GP-56	1	NA	0
GP-58	1	1	0
GP-59	1	1	0
GP-60	1	1	1
GP-61	0	0	0
GP-62	1	1	0
GP-63	1	1	0
GP-64	1	1	0
GP-65	1	1	0
GP-67	1	1	0
GP-68	1	0	0
GP-71	0	0	0
GP-73	0	0	0
GP-74	1	1	0
GP-75	0	0	NA
GP-76	1	1	0
GP-78	0	0	0
GP-80	1	1	NA
GP-82	1	1	0
GP-88	0	0	NA
GP-89	1	0	0
GP-91	0	0	0
GP-92	0	0	0
GP-93	0	0	0
GP-94	0	0	0
GP-95	1	1	0
GP-96	1	0	0
GP-97	0	0	0
GP-98	0	0	0
GP-99	0	0	0
GP226	1	0	0
GP33A	1	1	0
GP33B	1	1	0
GP59	0	1	NA
MT-52A	1	1	0
MT-53B	0	1	0
MT02	0	0	0
MT03B	1	1	1
MT06	0	0	0
MT06A	0	0	0
MT07A	1	1	0
MT08	0	1	0
MT09	0	0	NA
MT09B	0	0	0
MT12	1	0	NA
MT13B	0	0	0
MT14	1	1	0
MT17	1	1	0
MT23A	0	0	0
MT23B	1	0	0
MT25	0	0	0
MT27	0	0	0
MT31	1	1	0
MT33	1	0	0
MT34	0	0	0
MT35	0	0	0
MT36	0	0	0
MT40	0	0	0
MT41	0	0	0
MT42	0	1	NA
MT44	1	1	0
MT47	0	0	0
MT49	0	0	0
MT50	0	0	0
MT52	1	1	0
MT53A	1	1	0
MT53B	0	1	0
