# Supplementary material for: Long-Term Warming Alters Carbohydrate Degradation Potential in Temperate Forest Soils
Source: Appl Environ Microbiol. 2016 Oct 27;82(22):6518–30. doi: 10.1128/AEM.02012-16 (PMC5086546; doi:10.1128/AEM.02012-16)
Supplement: Supplemental material [file AEM.02012-16_zam999117506sd3.xls]

## Sheet: taxontable12827_03-dec-2014.txt
taxon_oid	Genome Name / Sample Name	Genome Size (nt)	Gene Count	%GC content	CDS Count	RNA Count * both	rRNA Count	5S rRNA Count	16S rRNA Count	18S rRNA Count	23S rRNA Count	28S rRNA Count	tRNA Count	w/ Func Pred Count	Pfam annotated reads	fraction of coding sequences with PFAM annotation	merged QC-controlled paired end reads	percent Assembled sequences	percent assembled bases
3300001632	Forest soil microbial communities from Harvard Forest LTER, USA -SWN C1_O (Microbial Forest Soil SWN C1_O, ASSEMBLY_DATE=20130719)	1493395139	7499048	64.41	7484267	14781	3633	1531	789	53	1093	167	11148	2621809	3556671	47.52	7272974	1.27	2.28
3300001615	Forest soil microbial communities from Harvard Forest LTER, USA - BW C17_M (Microbial Forest Soil BW C17_M, ASSEMBLY_DATE=20130725)	973668361	5246118	59.99	5232377	13741	5394	1863	1083	60	2234	154	8347	1583661	2002620	38.27	5189078	0.06	0.12
3300001621	Forest soil microbial communities from Harvard Forest LTER, USA - BW C17_O (Microbial Forest Soil BW C17_O, ASSEMBLY_DATE=20130725)	1040855455	5602221	61.08	5587508	14713	5427	1858	1102	123	2090	254	9286	1795512	2236006	40.02	5540182	0.09	0.15
3300001611	Forest soil microbial communities from Harvard Forest LTER, USA - BW C19_O (Microbial Forest Soil BW C19_O, ASSEMBLY_DATE=20130725)	878303193	4720427	60.74	4707269	13158	5517	1864	1012	185	2056	400	7641	1476533	1829915	38.87	4673509	0.02	0.04
3300001622	Forest soil microbial communities from Harvard Forest LTER, USA - BW C30_M (Microbial Forest Soil BW C30_M, ASSEMBLY_DATE=20130725)	1047161372	5647979	59.9	5634798	13181	4674	1849	903	39	1784	99	8507	1672081	2182268	38.73	5572102	0.3	0.58
3300001612	Forest soil microbial communities from Harvard Forest LTER, USA - BW C30_O (Microbial Forest Soil BW C30_O, ASSEMBLY_DATE=20130725)	870322302	4734663	61.38	4722330	12333	5445	1900	1063	146	2012	324	6888	1470185	1827826	38.71	4688921	0.03	0.08
3300001624	Forest soil microbial communities from Harvard Forest LTER, USA - BW C4_M (Microbial Forest Soil BW C4_M, ASSEMBLY_DATE=20130725)	1084341576	5922641	60.56	5907397	15244	5936	1996	1199	70	2546	125	9308	1783902	2246298	38.03	5869196	0.07	0.14
3300001628	Forest soil microbial communities from Harvard Forest LTER, USA - BW C4_O (Microbial Forest Soil BW C4_O, ASSEMBLY_DATE=20130725)	1173428669	6367560	60.3	6351489	16071	6480	2018	1233	277	2436	516	9591	1989259	2468945	38.87	6318246	0.05	0.1
3300001625	Forest soil microbial communities from Harvard Forest LTER, USA - SWN H18_M (Microbial Forest Soil SWN H18_M, ASSEMBLY_DATE=20130725)	1088591317	5938078	60.07	5922480	15598	5978	1994	1321	68	2450	145	9620	1784698	2259603	38.15	5883291	0.1	0.2
3300001619	Forest soil microbial communities from Harvard Forest LTER, USA - SWN H22_M (Microbial Forest Soil SWN H22_M, ASSEMBLY_DATE=20130725)	1026331663	5532093	60.22	5519060	13033	4642	1860	948	40	1669	125	8391	1626897	2156287	39.07	5452477	0.41	0.97
3300001629	Forest soil microbial communities from Harvard Forest LTER, USA - SWN C19_M (Microbial Forest Soil SWN C19_M, ASSEMBLY_DATE=20130719)	1420544343	6948778	60.33	6931419	17359	5120	1413	1211	66	2283	147	12239	2257920	2917779	42.09	6801085	0.07	0.13
3300001642	Forest soil microbial communities from Harvard Forest LTER, USA - SWN H13_M (Microbial Forest Soil SWN H13_M, ASSEMBLY_DATE=20130719)	1761599561	8754195	60.79	8733739	20456	5629	1531	1260	72	2588	178	14827	2825267	3653644	41.83	8584967	0.16	0.27
3300001634	Forest soil microbial communities from Harvard Forest LTER, USA - SWN H13_O (Microbial Forest Soil SWN H13_O, ASSEMBLY_DATE=20130719)	1571003798	8050392	64.03	8034163	16229	4355	1620	895	53	1618	169	11874	2799099	3765574	46.87	7856500	0.9	1.93
3300001626	Forest soil microbial communities from Harvard Forest LTER, USA - SWN H18_O (Microbial Forest Soil SWN H18_O, ASSEMBLY_DATE=20130725)	1104633881	6045021	62.92	6031036	13985	5043	2026	926	107	1712	272	8942	2019294	2479079	41.11	5976063	0.21	0.36
3300001614	Forest soil microbial communities from Harvard Forest LTER, USA - SWN H22_O (Microbial Forest Soil SWN H22_O, ASSEMBLY_DATE=20130725)	923318724	5064734	63.47	5052696	12038	4483	1978	794	88	1413	210	7555	1670394	2064942	40.87	5005963	0.24	0.48
3300001640	Forest soil microbial communities from Harvard Forest LTER, USA - SWN H8_M (Microbial Forest Soil SWN H8_M, ASSEMBLY_DATE=20130719)	1704802378	8521622	61.27	8501906	19716	5490	1554	1250	36	2516	134	14226	2807644	3624226	42.63	8353154	0.25	0.45
3300001635	Forest soil microbial communities from Harvard Forest LTER, USA - SWN H8_O (Microbial Forest Soil SWN H8_O, ASSEMBLY_DATE=20130719)	1618800444	8110693	63.88	8093223	17470	4728	1734	970	69	1771	184	12742	2857496	3666278	45.3	7917902	0.6	0.95
3300001639	Forest soil microbial communities from Harvard Forest LTER, USA - -SWN C20_O (Microbial Forest Soil SWN C20_O, ASSEMBLY_DATE=20130719)	1673589959	8413677	61.87	8395249	18428	4872	1551	1048	61	2068	144	13556	2801137	3587857	42.74	8252670	0.24	0.42
3300001627	Forest soil microbial communities from Harvard Forest LTER, USA - BW C19_M (Microbial Forest Soil BW C19_M, ASSEMBLY_DATE=20130725)	1140129927	6110789	60.01	6095032	15757	5846	1863	1215	96	2489	183	9911	1828174	2350439	38.56	6039350	0.16	0.32
3300001606	Forest soil microbial communities from Harvard Forest LTER, USA - BW H17_M (Microbial Forest Soil BW H17_M, ASSEMBLY_DATE=20130725)	796642853	4158601	60.07	4147201	11400	4502	1659	837	66	1811	129	6898	1278329	1624927	39.18	4102880	0.04	0.08
3300001609	Forest soil microbial communities from Harvard Forest LTER, USA - BW H17_O (Microbial Forest Soil BW H17_O, ASSEMBLY_DATE=20130725)	861471098	4546536	62.17	4534970	11566	4491	1662	834	136	1634	225	7075	1492288	1846406	40.71	4488792	0.02	0.03
3300001610	Forest soil microbial communities from Harvard Forest LTER, USA - BW H19_M (Microbial Forest Soil BW H19_M, ASSEMBLY_DATE=20130725)	871824345	4629999	60.63	4617542	12457	4872	1647	969	76	2046	134	7585	1442515	1813638	39.28	4575378	0.04	0.08
3300001607	Forest soil microbial communities from Harvard Forest LTER, USA - BW H19_O (Microbial Forest Soil BW H19_O, ASSEMBLY_DATE=20130725)	816898872	4310000	64	4299399	10601	3890	1710	696	57	1315	112	6711	1468408	1803697	41.95	4250651	0.02	0.03
3300001618	Forest soil microbial communities from Harvard Forest LTER, USA - BW H30_M (Microbial Forest Soil BW H30_M, ASSEMBLY_DATE=20130725)	1037202125	5528044	60.32	5513725	14319	5461	1786	1121	51	2392	111	8858	1671979	2126763	38.57	5466076	0.07	0.14
3300001613	Forest soil microbial communities from Harvard Forest LTER, USA - BW H30_O (Microbial Forest Soil BW H30_O, ASSEMBLY_DATE=20130725)	905810566	4815704	62.51	4803774	11930	4340	1697	808	100	1570	165	7590	1569040	1956131	40.72	4753074	0.15	0.25
3300001620	Forest soil microbial communities from Harvard Forest LTER, USA - BW H4_M (Microbial Forest Soil BW H4_M, ASSEMBLY_DATE=20130725)	1063011953	5575339	60.33	5560590	14749	5572	1726	1212	99	2397	138	9177	1716013	2185788	39.31	5500945	0.07	0.14
3300001608	Forest soil microbial communities from Harvard Forest LTER, USA - BW H4_O (Microbial Forest Soil BW H4_O, ASSEMBLY_DATE=20130725)	827290572	4348415	61.85	4336868	11547	4424	1665	838	68	1706	147	7123	1401463	1749144	40.33	4288680	0.05	0.09
3300001649	Forest soil microbial communities from Harvard Forest LTER, USA - PH DC10_M (Microbial Forest Soil PH DC10_M, ASSEMBLY_DATE=20130719)	1903364807	9545632	60.87	9523648	21984	6152	1643	1423	82	2817	187	15832	3106792	3991121	41.91	9369763	0.15	0.26
3300001630	Forest soil microbial communities from Harvard Forest LTER, USA - PH DC10_O (Microbial Forest Soil PH DC10_O, ASSEMBLY_DATE=20130719)	1402543996	7000982	63.23	6985345	15637	4322	1500	901	76	1601	244	11315	2455827	3098400	44.36	6858098	0.2	0.31
3300001652	Forest soil microbial communities from Harvard Forest LTER, USA - PH DC13_M (Microbial Forest Soil PH DC13_M, ASSEMBLY_DATE=20130719)	1986574372	9895548	60.66	9872903	22645	5965	1590	1368	55	2817	135	16680	3193697	4176265	42.3	9692695	0.3	0.53
3300001638	Forest soil microbial communities from Harvard Forest LTER, USA - PH DC13_O (Microbial Forest Soil PH DC13_O, ASSEMBLY_DATE=20130719)	1648020261	8233736	61.48	8214051	19685	5895	1568	1217	181	2437	492	13790	2829259	3544208	43.15	8086307	0.08	0.12
3300001645	Forest soil microbial communities from Harvard Forest LTER, USA - PH DC3_M (Microbial Forest Soil PH DC3_M, ASSEMBLY_DATE=20130725)	1745142822	9194212	60.47	9172731	21481	6457	1993	1379	85	2835	165	15024	2824514	3657790	39.88	9059471	0.23	0.41
3300001623	Forest soil microbial communities from Harvard Forest LTER, USA - PH DC3_O (Microbial Forest Soil PH DC3_O, ASSEMBLY_DATE=20130725)	1040193378	5655461	63.29	5642421	13040	4841	1927	943	81	1663	227	8199	1848169	2272274	40.27	5600199	0.09	0.14
3300001616	Forest soil microbial communities from Harvard Forest LTER, USA - PH DC5_M (Microbial Forest Soil PH DC5_M, ASSEMBLY_DATE=20130725)	991510018	5274651	60.4	5261395	13256	4794	1788	900	61	1910	135	8462	1630120	2057285	39.1	5211346	0.09	0.16
3300001617	Forest soil microbial communities from Harvard Forest LTER, USA - PH DC5_O (Microbial Forest Soil PH DC5_O, ASSEMBLY_DATE=20130725)	974776824	5289844	64.02	5278486	11358	4041	1928	768	52	1153	140	7317	1772226	2164521	41.01	5236386	0.05	0.08
3300001658	Forest soil microbial communities from Harvard Forest LTER, USA - PH H12_M (Microbial Forest Soil PH H12_M, ASSEMBLY_DATE=20130719)	2151491131	10841644	60.71	10814905	26739	8098	1812	1876	119	4050	241	18641	3470836	4465686	41.29	10662607	0.11	0.19
3300002954	Forest soil microbial communities from Harvard Forest LTER, USA - PH H12_O (Forest soil microbial communities from Harvard Forest LTER, USA - PH H12_O, ASSEMBLY_DATE=20140709)	2474318996	11162785	60.55	11137950	24835	2656	477	401	50	1472	256	22179	2726890	3689009	33.12	11414597	0.27	0.44
3300001643	Forest soil microbial communities from Harvard Forest LTER, USA - PH H15_M (Microbial Forest Soil PH H15_M, ASSEMBLY_DATE=20130719)	1762344897	8790181	61.03	8768277	21904	6768	1610	1598	98	3238	224	15136	2829601	3668259	41.84	8623175	0.18	0.32
3300001647	Forest soil microbial communities from Harvard Forest LTER, USA - PH H15_O (Microbial Forest Soil PH H15_O, ASSEMBLY_DATE=20130719)	1843670362	9388627	63.59	9368712	19915	5542	1692	1277	100	2225	248	14373	3222535	4136115	44.15	9203094	0.46	0.77
3300001646	Forest soil microbial communities from Harvard Forest LTER, USA - PH H6_M (Microbial Forest Soil PH H6_M, ASSEMBLY_DATE=20130719)	1856984923	9312519	61.15	9290387	22132	6250	1657	1410	88	2932	163	15882	3055000	3930416	42.31	9134444	0.27	0.43
3300001653	Forest soil microbial communities from Harvard Forest LTER, USA - PH H6_O (Microbial Forest Soil PH H6_O, ASSEMBLY_DATE=20130719)	2058925514	10436424	62.87	10413553	22871	6054	1729	1462	85	2569	209	16817	3582169	4551346	43.71	10244423	0.26	0.45
3300001650	Forest soil microbial communities from Harvard Forest LTER, USA - PH H8_M (Microbial Forest Soil PH H8_M, ASSEMBLY_DATE=20130719)	1933281276	9694320	61.18	9670939	23381	6795	1654	1639	113	3176	213	16586	3132740	4039932	41.77	9519876	0.14	0.24
3300001644	Forest soil microbial communities from Harvard Forest LTER, USA - PH H8_O (Microbial Forest Soil PH H8_O, ASSEMBLY_DATE=20130719)	1755442356	8859777	62.32	8839980	19797	5389	1619	1208	59	2326	177	14408	3020264	3829663	43.32	8693841	0.24	0.39
3300001636	Forest soil microbial communities from Harvard Forest LTER, USA - SWN C1_M (Microbial Forest Soil SWN C1_M, ASSEMBLY_DATE=20130719)	1650589855	8163219	59.86	8145074	18145	4680	1397	1025	70	2049	139	13465	2585142	3417325	41.96	7989339	0.29	0.52
3300001641	Forest soil microbial communities from Harvard Forest LTER, USA - SWN C20_M (Microbial Forest Soil SWN C20_M, ASSEMBLY_DATE=20130719)	1767107410	8745783	60.7	8725811	19972	5066	1454	1126	30	2326	130	14906	2819819	3736658	42.82	8544150	0.44	0.76
3300001648	Forest soil microbial communities from Harvard Forest LTER, USA - SWN C24_M (Microbial Forest Soil SWN C24_M, ASSEMBLY_DATE=20130719)	1894510130	9466849	60.74	9446252	20597	5256	1527	1200	53	2385	91	15341	3043083	4107405	43.48	9234338	0.71	1.35
3300001631	Forest soil microbial communities from Harvard Forest LTER, USA -SWN C19_O (Microbial Forest Soil SWN C19_O, ASSEMBLY_DATE=20130719)	1414037054	7170983	63.11	7155428	15555	4576	1516	993	88	1743	236	10979	2480505	3089981	43.18	7052383	0.07	0.11
3300001633	Forest soil microbial communities from Harvard Forest LTER, USA -SWN C24_O (Microbial Forest Soil SWN C24_O, ASSEMBLY_DATE=20130719)	1558632049	7825159	63.88	7808588	16571	4374	1512	894	158	1429	381	12197	2893768	3616448	46.31	7650660	0.38	0.69
mean		1.38726e+09	7.10608e+06	61.5669	7.08934e+06	16736.7	5212.81	1690.58	1094.69	86.375	2142.75	198.417	11523.9	2.29654e+06	2.94214e+06	41.2402	6.9949e+06	0.222917	0.405833
SEM		6.33311e+07	289319	0.202482	288741	598.765	136.266	35.8677	39.0557	6.49192	84.6341	13.3592	539.79	97207.9	129974	0.38033	284285	0.0346665	0.0656628
min		796642853	4158601	59.86	4147201	10601	2656	477	401	30	1093	91	6711	1278329	1624927	33.12	4102880	0.02	0.03
max		2474318996	11162785	64.41	11137950	26739	8098	2026	1876	277	4050	516	22179	3582169	4551346	47.52	11414597	1.27	2.28
